# Supplementary material for: Gender specific airway gene expression in COPD sub-phenotypes supports a role of mitochondria and of different types of leukocytes
Source: Sci Rep. 2021 Jun 18;11:12848. doi: 10.1038/s41598-021-91742-x (PMC8213687; doi:10.1038/s41598-021-91742-x)
Supplement: Supplementary file 2 — Supplementary Table S4A. [file 41598_2021_91742_MOESM2_ESM.xlsx]

## Sheet: E A male
										delta E vs A												delta E vs A												delta E vs A															delta E vs A
ctl vs E lower						ctl vs A lower						ctl vs E median						ctl vs A median						ctl vs E upper												ctl vs E all			ctl vs Eex lower
																																				130
gene_name	ensembl_id	cpm_ctl	cpm_case	ratio	FDR	cpm_ctl	cpm_case	ratio	FDR			gene_name	ensembl_id	cpm_ctl	cpm_case	ratio	FDR	cpm_ctl	cpm_case	ratio	FDR			gene_name	ensembl_id	cpm_ctl	cpm_case	ratio	FDR	cpm_ctl	cpm_case	ratio	FDR			gene_name	ensembl_id		gene_name	ensembl_id	cpm_ctl	cpm_case	ratio	FDR	cpm_ctl	cpm_case	ratio	FDR
CA12	ENSG00000074410.9	5.44584	16.2319	2.98061	7.84847e-12	5.42726	24.0106	4.42407	1.92883e-12	-7.7787		HBB	ENSG00000244734.1	81.2015	421.795	5.19442	0.0195946	83.0972	185.197	2.22868	0.282499	236.598		SELL	ENSG00000188404.4	5.02017	24.1452	4.80965	1.41485e-05	5.1036	11.5854	2.27005	0.212011	12.5598		ADH1C	ENSG00000248144.1		CEACAM5	ENSG00000105388.10	38.6273	177.081	4.58435	0.000270851	39.0346	155.722	3.98933	0.0102913	21.3596
CEACAM5	ENSG00000105388.10	37.6917	105.756	2.80582	0.000461257	38.923	170.148	4.37139	2.38075e-06	-64.3919		SERPINA3	ENSG00000196136.10	5.33332	18.8842	3.54079	2.75628e-05	5.47993	15.3572	2.80245	0.0038873	3.52693		HBB	ENSG00000244734.1	439.736	1926.74	4.38158	0.00210483	447.026	883.225	1.97578	0.292886	1043.52		ASTN2	ENSG00000148219.12		CA12	ENSG00000074410.9	5.42084	17.0939	3.15336	5.03011e-06	5.46895	26.9757	4.93253	6.67113e-07	-9.88185
PSCA	ENSG00000167653.4	90.6229	243.135	2.68293	0.00186091	92.7667	111.711	1.20421	0.583214	131.424		CA12	ENSG00000074410.9	9.80549	30.4418	3.10457	1.31415e-11	9.92596	37.7373	3.80188	5.37778e-10	-7.29552		SERPINA3	ENSG00000196136.10	9.73942	38.5442	3.95754	1.51553e-06	9.80046	28.4194	2.8998	0.0223399	10.1248		ATP6V1B1	ENSG00000116039.7		SAA2	ENSG00000134339.4	25.4476	67.9312	2.66945	0.00888978	25.7959	55.935	2.16837	0.103795	11.9962
IL8	ENSG00000169429.6	20.8932	48.8513	2.33814	5.74478e-05	21.2302	47.1849	2.22253	0.00423359	1.66642		CSF3R	ENSG00000119535.13	7.74856	20.3027	2.62018	0.000387395	7.90482	14.0151	1.77297	0.0627524	6.28761		TCN1	ENSG00000134827.3	9.43912	36.0156	3.81557	5.35916e-08	9.65592	47.4096	4.9099	0.00048632	-11.394		AZGP1	ENSG00000160862.8		SAA1	ENSG00000173432.6	53.577	130.84	2.4421	0.0168377	54.16	112.853	2.0837	0.151378	17.9872
SAA2	ENSG00000134339.4	25.2819	58.4395	2.31151	0.000328863	25.7914	54.8143	2.12529	0.00992559	3.62521		CEACAM5	ENSG00000105388.10	84.1519	214.02	2.54326	3.11895e-06	83.7799	271.997	3.24657	3.55161e-05	-57.9769		CA12	ENSG00000074410.9	14.2261	50.8447	3.57405	1.76643e-17	14.5626	54.7392	3.75888	5.60801e-10	-3.89446		BIRC3	ENSG00000023445.8		IFITM2	ENSG00000185201.11	19.6474	34.6153	1.76183	0.043555	20.0854	22.9606	1.14315	0.755592	11.6547
SAA1	ENSG00000173432.6	53.6188	122.374	2.28229	0.000417405	54.5312	99.9586	1.83305	0.0482122	22.4151		IL8	ENSG00000169429.6	38.9628	91.3383	2.34424	0.000505444	39.7846	63.616	1.59901	0.0458581	27.7223		IDO1	ENSG00000131203.8	10.9985	36.5187	3.32034	0.000309147	11.226	42.766	3.80955	0.00776949	-6.24732		BPIFB2	ENSG00000078898.6		RP5-857K21.11	ENSG00000198744.5	82.7195	144.791	1.75038	0.0304389	84.2211	69.5576	0.825893	0.538333	75.2332
MSLN	ENSG00000102854.9	33.7008	62.7796	1.86285	0.0285089	34.2846	56.5699	1.65001	0.231131	6.20976		S100A8	ENSG00000143546.5	8.11927	19.004	2.3406	0.0269081	8.25369	17.1694	2.0802	0.0852707	1.83461		KRT6A	ENSG00000205420.6	6.62986	21.1469	3.18965	0.000299571	6.77085	40.9118	6.04235	0.00686658	-19.7649		C15orf48	ENSG00000166920.6		RP11-124N14.4	ENSG00000229124.1	15.7736	27.4409	1.73967	0.000665246	15.881	28.1264	1.77107	0.00528173	-0.685404
RP11-124N14.4	ENSG00000229124.1	15.6704	27.0216	1.72437	5.0685e-08	15.9398	28.1699	1.76727	1.79394e-06	-1.14823		FGFBP1	ENSG00000137440.3	9.94366	21.8323	2.1956	0.00011337	10.1485	30.6303	3.01821	3.97945e-05	-8.79796		IGHA1	ENSG00000211895.3	8.67121	25.4404	2.93389	0.00772551	8.80035	10.4985	1.19296	0.746771	14.9419		C16orf54	ENSG00000185905.3		FUT3	ENSG00000171124.8	20.3278	33.2177	1.6341	0.0168843	20.467	28.0286	1.36946	0.231678	5.18911
MALAT1	ENSG00000251562.3	132.45	222.339	1.67867	0.0049363	134.824	204.272	1.5151	0.0721936	18.0665		FKBP5	ENSG00000096060.9	36.1957	78.6104	2.17182	2.44797e-11	36.9115	47.5137	1.28723	0.0415284	31.0967		FCGR3B	ENSG00000162747.5	11.3033	32.5489	2.87959	0.000867266	11.5056	26.0164	2.26119	0.156666	6.53247		C16orf89	ENSG00000153446.11		RP5-857K21.10	ENSG00000248527.1	391.83	630.332	1.60869	0.0383801	400.61	362.767	0.905537	0.87555	267.565
MUC13	ENSG00000173702.3	34.9904	58.3388	1.66728	0.0394884	35.6181	87.4983	2.45657	0.000329516	-29.1595		CXCR4	ENSG00000121966.6	9.11095	19.7662	2.1695	0.00316759	9.23113	22.1566	2.4002	0.00387057	-2.39042		FKBP5	ENSG00000096060.9	47.3931	128.842	2.71859	6.20771e-10	47.6995	105.014	2.20159	0.000100984	23.8278		CA12	ENSG00000074410.9		FUT2	ENSG00000176920.10	31.4759	50.2741	1.59722	0.00356058	32.3148	49.2109	1.52286	0.032905	1.06315
NEAT1	ENSG00000245532.3	87.0182	142.76	1.64057	0.0370702	86.5041	180.723	2.08919	0.0310947	-37.9636		SAA1	ENSG00000173432.6	97.4146	185.377	1.90297	0.00103496	98.7198	212.848	2.15608	0.00184131	-27.4704		S100A8	ENSG00000143546.5	20.7339	56.0294	2.70231	0.000140926	21.0495	37.2624	1.77023	0.237772	18.767		CCDC81	ENSG00000149201.5		MT-ND2	ENSG00000198763.3	7961.45	12657.2	1.5898	0.0348822	8072.69	8687.65	1.07618	0.77004	3969.51
S100A9	ENSG00000163220.10	21.4077	34.5641	1.61456	0.00965097	21.6332	33.004	1.52562	0.0450637	1.5601		PSCA	ENSG00000167653.4	209.819	393.927	1.87746	0.00123991	210.287	329.236	1.56565	0.0657938	64.6911		CEACAM5	ENSG00000105388.10	132.596	339.129	2.55762	1.33535e-06	135.3	424.591	3.13814	0.000844988	-85.4621		CD53	ENSG00000143119.7		TIMP1	ENSG00000102265.7	66.9158	106.137	1.58613	0.00585761	68.5772	79.8047	1.16372	0.445523	26.3328
UPK1B	ENSG00000114638.3	48.313	77.6419	1.60706	0.0212681	48.2596	94.0979	1.94983	0.00476732	-16.4561		SRGN	ENSG00000122862.4	35.7907	65.8154	1.83889	0.0357347	36.537	66.0846	1.8087	0.0667431	-0.269241		SLC26A4	ENSG00000091137.6	12.3951	31.7005	2.5575	0.000682624	12.7137	49.8729	3.92278	0.0014391	-18.1724		CEACAM5	ENSG00000105388.10		MT-ND1	ENSG00000198888.2	6101.27	9490.2	1.55545	0.0313945	6162.27	6379.14	1.03519	0.92187	3111.06
SRGN	ENSG00000122862.4	21.3794	33.6069	1.57193	0.0233489	21.8368	35.4033	1.62126	0.0626433	-1.79638		SAA2	ENSG00000134339.4	46.3815	80.7178	1.7403	0.00843341	47.0828	117.094	2.48699	0.000763133	-36.3766		FPR1	ENSG00000171051.4	14.3583	35.7179	2.48761	0.000721447	14.6146	25.7776	1.76382	0.111139	9.94031		CELF2	ENSG00000048740.11		S100P	ENSG00000163993.6	145.108	225.355	1.55302	0.0169513	148.711	200.589	1.34885	0.175733	24.7666
TFCP2L1	ENSG00000115112.7	22.1913	33.8787	1.52667	0.00061002	22.7183	25.4717	1.1212	0.577226	8.40701		CD53	ENSG00000143119.7	16.9759	28.4318	1.67483	0.0315293	17.1972	28.6943	1.66854	0.0594456	-0.26251		SAA1	ENSG00000173432.6	153.8	379.564	2.46791	1.1355e-05	156.562	376.046	2.4019	0.0138707	3.51828		CES1	ENSG00000198848.8		MT-CO2	ENSG00000198712.1	7234.51	11172.7	1.54437	0.0222473	7392.95	6383.46	0.863452	0.626491	4789.27
TNS3	ENSG00000136205.12	46.6569	30.4277	0.65216	0.000478382	47.1638	24.4677	0.518781	0.000559734	5.96004		S100A9	ENSG00000163220.10	33.1477	55.2843	1.66781	0.0310435	33.5302	46.7179	1.39331	0.260573	8.56633		CSF3R	ENSG00000119535.13	14.712	35.5266	2.41481	0.000366421	15.1416	32.1297	2.12196	0.0604176	3.39691		CLDN8	ENSG00000156284.4		MUC4	ENSG00000145113.17	201.174	308.845	1.53521	0.017551	202.551	298.827	1.47532	0.108248	10.0174
GALM	ENSG00000143891.12	35.9148	23.3687	0.65067	4.26751e-06	36.4575	26.9414	0.73898	0.00991633	-3.57271		RP11-124N14.4	ENSG00000229124.1	19.4783	32.0047	1.64309	3.69839e-06	19.3882	33.2154	1.71318	7.33351e-05	-1.21073		FGFBP1	ENSG00000137440.3	17.6561	42.6232	2.41408	1.26075e-05	17.9482	58.7253	3.27193	0.00109539	-16.1021		CORO2B	ENSG00000103647.8		TFCP2L1	ENSG00000115112.7	22.3383	33.9342	1.51911	0.0444402	22.6254	25.3139	1.11883	0.780158	8.62024
EFNB3	ENSG00000108947.4	36.1778	23.4658	0.648622	0.000762072	36.9556	27.6966	0.749457	0.0250556	-4.23086		IRAK3	ENSG00000090376.4	22.6149	36.6167	1.61914	1.23653e-06	22.8113	39.8707	1.74785	2.88426e-06	-3.25401		IL8	ENSG00000169429.6	70.8112	168.76	2.38323	0.000459888	72.3847	162.419	2.24384	0.0571265	6.34023		CSF3R	ENSG00000119535.13		MIR4485	ENSG00000210082.2	8163.97	12341.3	1.51167	0.0415643	8273.07	8681.6	1.04938	0.838596	3659.66
ASTN2	ENSG00000148219.12	35.3348	22.8762	0.647413	0.00667594	36.2152	27.1142	0.748696	0.0448657	-4.23799		C16orf54	ENSG00000185905.3	19.7661	31.2254	1.57974	8.04972e-10	19.8624	25.661	1.29194	0.00405507	5.56439		CXCR2	ENSG00000180871.3	7.9823	18.8608	2.36283	0.000770085	8.13546	13.9569	1.71556	0.200202	4.90391		CTD-2531D15.4	ENSG00000255446.1		NSUN7	ENSG00000179299.12	58.1536	38.2447	0.657649	0.0168377	58.9124	59.8517	1.01594	0.961446	-21.6071
STEAP4	ENSG00000127954.8	115.358	73.9833	0.641339	0.00010601	117.248	91.0654	0.776688	0.0864384	-17.0822		TFCP2L1	ENSG00000115112.7	29.8299	46.6031	1.56229	0.000103137	30.0169	49.1556	1.6376	0.00139071	-2.55252		SYT8	ENSG00000149043.11	7.55374	17.6708	2.33935	4.8915e-09	7.76311	12.6747	1.63268	0.0329127	4.99612		CXCL1	ENSG00000163739.4		EFNB3	ENSG00000108947.4	36.4853	23.6593	0.64846	0.0468263	37.1368	30.3767	0.817968	0.281964	-6.71746
ADH1C	ENSG00000248144.1	167.266	106.527	0.63687	0.000276536	170.667	132.431	0.77596	0.134228	-25.904		J01415.23	ENSG00000211459.2	2163.75	3365.32	1.55532	0.00534967	2205.87	3126.49	1.41735	0.0454059	238.836		DUOX2	ENSG00000140279.7	8.08715	18.875	2.33395	3.6359e-05	8.19305	21.8892	2.67168	0.0062599	-3.01421		CXCR2	ENSG00000180871.3		TNS3	ENSG00000136205.12	47.2074	30.5608	0.647374	0.046013	48.1192	25.0265	0.520093	0.0289871	5.53438
CORO2B	ENSG00000103647.8	46.1458	29.0665	0.629884	0.0116534	46.9467	16.797	0.357789	9.61999e-05	12.2695		BIRC3	ENSG00000023445.8	20.6173	31.4193	1.52393	9.67175e-05	20.8821	31.6176	1.5141	0.00153169	-0.198277		CXCR4	ENSG00000121966.6	17.1218	39.5699	2.31109	0.000626413	17.5222	42.08	2.40152	0.0225703	-2.51004		CXCR4	ENSG00000121966.6		ADAM28	ENSG00000042980.8	77.208	49.7736	0.644669	0.00466745	78.4546	67.7464	0.863511	0.336458	-17.9728
FMO2	ENSG00000094963.9	80.4042	50.4607	0.627587	0.00132557	81.9487	52.9165	0.645728	0.018703	-2.45589		PI3	ENSG00000124102.4	24.2264	36.5329	1.50798	0.0178233	24.719	34.9538	1.41405	0.127202	1.57907		TNFRSF1B	ENSG00000028137.12	18.5197	41.9914	2.26739	0.000144912	18.6574	40.1938	2.1543	0.0536778	1.79762		CYP2A13	ENSG00000197838.4		DNAH5	ENSG00000039139.8	319.611	204.186	0.638856	0.0370615	323.71	352.81	1.0899	0.782052	-148.624
SCARA3	ENSG00000168077.8	54.7647	34.0253	0.6213	8.26029e-06	55.466	36.2521	0.653592	0.000502296	-2.22679		MUC4	ENSG00000145113.17	264.998	398.396	1.50339	6.95936e-06	272.108	349.399	1.28404	0.0300511	48.9973		THBS1	ENSG00000137801.9	10.6824	23.9713	2.24399	6.75528e-07	10.9062	22.9939	2.10832	0.00173515	0.977385		DPP4	ENSG00000197635.5		MUC15	ENSG00000169550.8	145.763	92.9946	0.637985	0.0313749	147.471	134.61	0.912787	0.758392	-41.6151
MT1E	ENSG00000169715.10	28.5344	17.6811	0.619642	0.013393	28.9017	26.4354	0.914666	0.711408	-8.75431		SLITRK6	ENSG00000184564.8	68.4812	45.0983	0.65855	0.000258479	70.1571	57.8041	0.823924	0.0961728	-12.7057		ITGAX	ENSG00000140678.12	9.23399	20.088	2.17544	0.0010599	9.63914	15.2878	1.58601	0.191285	4.80025		DUOX2	ENSG00000140279.7		SCARA3	ENSG00000168077.8	54.5687	34.306	0.628675	0.0226357	55.663	38.0106	0.68287	0.0626044	-3.70461
LTBP3	ENSG00000168056.10	27.1053	16.7841	0.619217	0.00121083	27.2799	19.6262	0.719439	0.0799724	-2.84214		FOLR1	ENSG00000110195.7	83.2936	54.5109	0.654443	0.00160757	83.8621	48.1301	0.573919	0.0029221	6.38088		PTN	ENSG00000105894.7	20.977	43.1819	2.05853	2.1762e-08	21.1513	38.1629	1.80428	0.00048632	5.01898		EFNB3	ENSG00000108947.4		STEAP4	ENSG00000127954.8	116.107	72.2544	0.622311	0.0263391	117.364	95.1536	0.810754	0.425447	-22.8992
UGT2A1	ENSG00000173610.6	109.459	66.146	0.604297	0.0330402	110.924	72.7001	0.655406	0.135152	-6.55404		C16orf89	ENSG00000153446.11	118.144	76.1717	0.644737	0.00010889	119.057	58.6971	0.493016	1.18017e-05	17.4746		IL1B	ENSG00000125538.7	12.242	25.0301	2.04461	0.00803294	12.4429	17.5332	1.4091	0.5165	7.49689		EPB41L2	ENSG00000079819.11		IGFBP5	ENSG00000115461.4	343.781	202.959	0.590372	0.0266276	348.224	272.913	0.783727	0.256881	-69.9541
FOLR1	ENSG00000110195.7	60.049	35.9427	0.598557	0.00619247	59.9757	27.0575	0.451141	0.00933134	8.88525		TNS3	ENSG00000136205.12	59.411	37.4024	0.629552	4.9681e-06	60.4909	32.0141	0.529239	4.04504e-05	5.38824		C15orf48	ENSG00000166920.6	12.4842	25.4853	2.0414	0.000140249	12.6625	28.1003	2.21917	0.00741935	-2.61506		FCGR2A	ENSG00000143226.8		CES1	ENSG00000198848.8	529.1	273.678	0.517252	0.0351813	539.835	376.264	0.696998	0.175494	-102.586
CES1	ENSG00000198848.8	526.206	307.944	0.585215	0.00085455	536.818	316.541	0.589662	0.00610416	-8.5976		GSTA2	ENSG00000244067.1	572.705	358.753	0.626419	0.00033675	581.559	406.2	0.698466	0.00865052	-47.4467		SLC2A3	ENSG00000059804.11	11.5359	23.5309	2.03979	0.00142624	11.7736	25.5598	2.17095	0.0604954	-2.0289		FCGR3B	ENSG00000162747.5		C16orf89	ENSG00000153446.11	89.1548	44.6609	0.500937	0.0166198	91.1422	39.4978	0.433365	0.0180575	5.16311
MAOB	ENSG00000069535.11	57.5867	32.7942	0.569475	0.000187727	58.7286	33.1841	0.565041	0.00350635	-0.389877		SCN4B	ENSG00000177098.4	27.8702	17.2804	0.620031	0.00204545	28.5135	22.1221	0.775847	0.0885609	-4.84172		BPIFB2	ENSG00000078898.6	10.7281	21.4138	1.99606	0.00247824	11.0901	19.5694	1.76458	0.1207	1.8444		FGFBP1	ENSG00000137440.3		PROS1	ENSG00000184500.10	337.162	163.901	0.48612	0.0203054	342.759	190.085	0.554574	0.106813	-26.1841
PROS1	ENSG00000184500.10	332.041	182.634	0.550033	0.0010328	339.794	179.266	0.527574	0.00742605	3.36742		CLDN8	ENSG00000156284.4	40.7713	24.8584	0.609703	0.010944	41.1718	23.6633	0.574746	0.0123784	1.19509		MNDA	ENSG00000163563.7	13.4287	26.7701	1.99349	0.000117832	13.6423	21.8061	1.59842	0.221194	4.96398		FGL2	ENSG00000127951.5		FHOD3	ENSG00000134775.10	22.3086	10.2965	0.461549	0.0320441	22.8496	15.067	0.659398	0.192768	-4.77044
C16orf89	ENSG00000153446.11	89.4706	49.075	0.548505	0.00029462	90.424	38.9441	0.430683	0.000599074	10.1309		FHOD3	ENSG00000134775.10	28.9019	17.2492	0.596819	0.00230263	29.4897	18.0664	0.612634	0.0124876	-0.81719		PSCA	ENSG00000167653.4	335.15	665.563	1.98587	1.00374e-06	339.656	662.563	1.95069	0.0040965	3.00031		FHOD3	ENSG00000134775.10		SCGB1A1	ENSG00000149021.2	20504.8	5598.91	0.273053	0.00605077	20819.2	6241.55	0.299798	0.037606	-642.637
PTGFR	ENSG00000122420.5	65.9996	35.7482	0.541642	0.000145157	67.498	41.6353	0.616838	0.0068716	-5.88719		WNT5B	ENSG00000111186.8	24.8979	14.8537	0.596584	1.05648e-05	25.2333	14.9791	0.593623	0.000131335	-0.125393		MXD1	ENSG00000059728.6	19.3608	38.2544	1.97587	1.36919e-05	19.5567	37.7367	1.9296	0.0192693	0.517708		FKBP5	ENSG00000096060.9
GSTA2	ENSG00000244067.1	457.347	233.529	0.510616	2.33516e-05	471.868	256.607	0.543811	0.00202003	-23.0784		CCDC81	ENSG00000149201.5	74.1902	44.0331	0.593516	4.57816e-06	75.4185	38.3403	0.508367	6.59796e-06	5.69281		SLA	ENSG00000155926.9	14.9052	28.8172	1.93336	0.000777804	15.0571	29.0827	1.9315	0.0335933	-0.265514		FMO2	ENSG00000094963.9
FXYD1	ENSG00000266964.1	27.8391	13.9775	0.502082	0.000118553	27.9795	17.8115	0.636592	0.0149882	-3.83403		UGT2A1	ENSG00000173610.6	166.7	92.5055	0.554922	0.000474011	169.323	128.458	0.758657	0.083913	-35.9524		LPCAT1	ENSG00000153395.5	12.0664	23.1277	1.9167	4.78218e-06	12.3798	17.1924	1.38874	0.040806	5.93531		FOLR1	ENSG00000110195.7
LTF	ENSG00000012223.7	70.1071	34.1985	0.487805	0.00864809	69.868	22.7823	0.326076	0.0197989	11.4163		PTGFR	ENSG00000122420.5	87.3311	47.7192	0.546417	3.28196e-06	88.5478	59.0842	0.667258	0.0038873	-11.365		AZGP1	ENSG00000160862.8	16.4962	31.4239	1.90492	1.26812e-07	16.2745	28.8709	1.774	0.0014391	2.55298		FPR1	ENSG00000171051.4
CYP2A13	ENSG00000197838.4	28.9813	13.9775	0.482293	0.00108874	29.5851	13.463	0.45506	0.00646496	0.514487		LTF	ENSG00000012223.7	113.191	59.0161	0.521385	0.0106935	114.461	54.2783	0.474208	0.0808398	4.73775		RGS2	ENSG00000116741.6	16.3751	31.1893	1.90468	0.000118136	16.7087	29.7839	1.78254	0.0301893	1.40537		FXYD1	ENSG00000266964.1
CCDC81	ENSG00000149201.5	57.6106	26.575	0.461287	1.34655e-05	58.5559	28.8522	0.49273	0.00130639	-2.27721		SCGB1A1	ENSG00000149021.2	27939.8	13460.7	0.481777	9.79562e-06	28492.3	13828.4	0.485338	0.00159648	-367.63		SAA2	ENSG00000134339.4	81.0727	153.631	1.89497	0.000394947	82.3255	192.489	2.33814	0.00858558	-38.8584		GALM	ENSG00000143891.12
SEC14L3	ENSG00000100012.7	56.9819	26.1595	0.459083	0.0390956	57.3688	23.2201	0.404752	0.0581744	2.93934		SEC14L3	ENSG00000100012.7	94.7456	45.0985	0.475996	0.000380828	96.8063	44.1789	0.456364	0.00644689	0.919617		GBP5	ENSG00000154451.10	12.0752	22.8149	1.88941	3.89234e-05	12.3331	28.9335	2.346	0.00237889	-6.11862		GBP2	ENSG00000162645.8
FHOD3	ENSG00000134775.10	22.2931	10.0662	0.451539	2.11938e-05	22.6626	8.27252	0.365029	0.000102189	1.79369		GPR116	ENSG00000069122.13	22.336	10.6071	0.474889	0.0165142	22.8246	11.1776	0.489717	0.0439457	-0.570464		J01415.23	ENSG00000211459.2	3031.84	5666.24	1.86891	1.05952e-05	3107.96	4624.65	1.488	0.0349968	1041.59		GBP5	ENSG00000154451.10
NTS	ENSG00000133636.5	70.9407	31.4218	0.442931	0.0342097	72.3713	47.7768	0.660162	0.358015	-16.355		DPP4	ENSG00000197635.5	22.981	10.7143	0.466224	1.86367e-06	23.2753	12.7583	0.548147	0.000845585	-2.04401		FCGR2A	ENSG00000143226.8	16.49	30.2574	1.8349	0.00109009	16.701	40.1402	2.40346	0.0194791	-9.88279		GPR116	ENSG00000069122.13
SCGB1A1	ENSG00000149021.2	20158.5	6951.48	0.344841	1.24848e-05	20566.5	9435.17	0.458765	0.00875717	-2483.69		CYP2A13	ENSG00000197838.4	41.7095	16.8034	0.402867	0.000350245	42.2614	22.5127	0.5327	0.0273245	-5.70929		RNA28S5	ENSG00000226958.1	1444.09	2622.39	1.81595	0.00745993	1478.14	1802.96	1.21975	0.62621	819.422		GSTA2	ENSG00000244067.1
HSD17B13	ENSG00000170509.7	77.7113	24.1018	0.310146	0.00397494	79.5321	39.6255	0.498233	0.0642061	-15.5237		NTS	ENSG00000133636.5	137.117	55.1985	0.402565	0.00101886	138.561	88.5929	0.639378	0.156293	-33.3945		SOCS3	ENSG00000184557.3	13.9369	24.986	1.79279	0.000170324	14.0241	29.1893	2.08137	0.0208014	-4.20334		HBB	ENSG00000244734.1
CTD-2531D15.4	ENSG00000255446.1	394.97	113.01	0.286122	0.00369542	401.804	139.719	0.34773	0.0481134	-26.7094		HSD17B13	ENSG00000170509.7	138.477	50.1395	0.362077	0.000719767	140.299	71.8265	0.511951	0.0590248	-21.687		HCLS1	ENSG00000180353.6	43.5227	77.9335	1.79064	3.69503e-07	44.4862	65.476	1.47183	0.00698282	12.4575		HCLS1	ENSG00000180353.6
												CTD-2531D15.4	ENSG00000255446.1	665.021	238.872	0.359194	0.00196704	673.515	257.512	0.38234	0.0156248	-18.6402		MUC13	ENSG00000173702.3	96.8646	170.806	1.76335	0.00254709	99.365	194.747	1.95992	0.021522	-23.9414		HSD17B13	ENSG00000170509.7
	genes confirmed to be siginificant only for E																							SRGN	ENSG00000122862.4	77.648	135.956	1.75093	0.00720959	79.4314	154.132	1.94044	0.10681	-18.1763		ICAM1	ENSG00000090339.4
																								RARRES1	ENSG00000118849.5	86.7768	151.004	1.74014	1.57384e-05	87.9509	154.958	1.76187	0.00366355	-3.95439		IDO1	ENSG00000131203.8
	genes which are significant for the opposite phenotype																							IRAK3	ENSG00000090376.4	29.5592	51.3137	1.73597	1.34023e-06	30.1738	55.1691	1.82838	0.00248058	-3.85531		IFITM2	ENSG00000185201.11
																								RNASE1	ENSG00000129538.9	21.6789	37.2216	1.71695	0.00675325	22.1076	24.5617	1.11101	0.586798	12.6598		IGHA1	ENSG00000211895.3
	genes for which the difference to the opposite phenotype is less than 10 or negative																							GBP2	ENSG00000162645.8	22.1118	37.4801	1.69502	1.36562e-05	22.4881	32.2238	1.43293	0.0561393	5.25624		IL1B	ENSG00000125538.7
																								TFCP2L1	ENSG00000115112.7	41.4051	70.122	1.69356	1.65829e-05	42.7225	82.2523	1.92527	0.00110137	-12.1303		IL8	ENSG00000169429.6
																								ICAM1	ENSG00000090339.4	17.3017	29.0837	1.68097	0.00215497	17.6575	20.6737	1.17082	0.430427	8.41006		IRAK3	ENSG00000090376.4
																								NAMPTL	ENSG00000229644.4	17.6779	29.7144	1.68087	0.00125293	18.0453	30.3125	1.6798	0.054028	-0.598179		IRS2	ENSG00000185950.7
																								FGL2	ENSG00000127951.5	20.8059	34.6291	1.66439	4.95227e-05	21.0997	24.9813	1.18396	0.322029	9.64787		ISLR	ENSG00000129009.8
																								IFITM2	ENSG00000185201.11	42.425	70.5871	1.66381	0.000104739	43.2943	64.7142	1.49475	0.0556797	5.87287		ITGA6	ENSG00000091409.10
																								PLEK	ENSG00000115956.9	24.3343	40.1509	1.64997	0.00648326	24.4977	43.1766	1.76247	0.110359	-3.02568		ITGAX	ENSG00000140678.12
																								MFSD2A	ENSG00000168389.13	18.1899	29.8934	1.64341	4.80175e-08	18.4989	30.8602	1.66821	0.000454479	-0.966724		J01415.23	ENSG00000211459.2
																								SLC26A2	ENSG00000155850.7	70.982	115.402	1.62579	9.61166e-07	72.0928	129.889	1.80169	0.000211438	-14.487		KRT6A	ENSG00000205420.6
																								RP11-124N14.4	ENSG00000229124.1	26.021	42.1373	1.61936	7.80767e-08	26.2042	40.8055	1.55721	0.000788446	1.33187		LPCAT1	ENSG00000153395.5
																								TMSB10	ENSG00000034510.4	341.381	548.209	1.60585	1.51882e-06	349.222	460.509	1.31867	0.0361644	87.6993		LTBP3	ENSG00000168056.10
																								MPEG1	ENSG00000197629.5	18.9693	30.2924	1.59691	0.000246046	19.4158	26.3425	1.35676	0.0969913	3.94985		LTF	ENSG00000012223.7
																								TMEM176B	ENSG00000106565.12	19.4141	30.9958	1.59656	0.000184344	19.7076	22.8923	1.1616	0.609967	8.10349		MALAT1	ENSG00000251562.3
																								RP11-161H23.5	ENSG00000258232.1	19.8766	31.7248	1.59608	5.4721e-06	20.3746	32.9624	1.61782	0.0019722	-1.23764		MAOB	ENSG00000069535.11
																								MT-CO2	ENSG00000198712.1	12873.4	20502.9	1.59265	3.12737e-05	13121.5	15926.1	1.21375	0.340506	4576.75		MFSD2A	ENSG00000168389.13
																								MT-ND3	ENSG00000198840.2	5233.5	8314.5	1.58871	0.000239105	5324.22	6445.31	1.21056	0.408355	1869.18		MGP	ENSG00000111341.5
																								TLR2	ENSG00000137462.6	20.9764	33.1708	1.58134	0.000112483	21.2113	32.0433	1.51067	0.0406543	1.12753		MIR4485	ENSG00000210082.2
																								SGK1	ENSG00000118515.7	65.4802	103.462	1.58005	8.84029e-05	66.7334	145.535	2.18084	1.67257e-05	-42.0731		MNDA	ENSG00000163563.7
																								ITGA6	ENSG00000091409.10	20.1112	31.6821	1.57535	3.31277e-06	20.3916	38.1678	1.87174	0.000167137	-6.48563		MPEG1	ENSG00000197629.5
																								NKX3-1	ENSG00000167034.9	20.2773	31.8614	1.57129	0.000722775	20.7806	48.0066	2.31016	0.000155	-16.1452		MSLN	ENSG00000102854.9
																								CELF2	ENSG00000048740.11	22.2174	34.7707	1.56502	8.44687e-08	22.4125	30.0784	1.34204	0.00146747	4.69226		MT1E	ENSG00000169715.10
																								PTAFR	ENSG00000169403.7	35.9082	55.9424	1.55793	1.81926e-06	36.3494	53.0905	1.46056	0.0153156	2.85192		MT1G	ENSG00000125144.9
																								MIR4485	ENSG00000210082.2	14771.5	22934.9	1.55265	0.000237997	14864.1	19706.8	1.3258	0.10136	3228.08		MT-CO2	ENSG00000198712.1
																								IRS2	ENSG00000185950.7	25.7544	39.8769	1.54836	2.37921e-06	26.1206	41.5019	1.58886	0.0019722	-1.62495		MT-ND3	ENSG00000198840.2
																								SAT1	ENSG00000130066.12	873.424	1347.99	1.54334	1.67898e-07	875.136	1425.95	1.6294	0.00161577	-77.9542		MUC13	ENSG00000173702.3
																								BIRC3	ENSG00000023445.8	28.1321	43.2957	1.53902	3.11358e-06	28.7541	48.3625	1.68194	0.0031927	-5.06682		MUC4	ENSG00000145113.17
																								SLC5A8	ENSG00000256870.2	48.2071	73.7346	1.52954	0.0013024	48.9857	98.2325	2.00533	0.00985694	-24.4979		MXD1	ENSG00000059728.6
																								CXCL1	ENSG00000163739.4	133.355	200.971	1.50703	0.0003799	136.094	170.504	1.25284	0.152618	30.467		NAMPTL	ENSG00000229644.4
																								TMEM178A	ENSG00000152154.6	33.1402	21.6479	0.653222	3.65488e-07	33.6984	22.5401	0.668878	0.00379435	-0.89217		NEAT1	ENSG00000245532.3
																								GSTA2	ENSG00000244067.1	733.771	475.728	0.648333	8.10213e-05	728.103	596.351	0.819048	0.253049	-120.623		NKX3-1	ENSG00000167034.9
																								FHOD3	ENSG00000134775.10	41.0549	26.4339	0.643865	0.0001117	41.5502	26.7819	0.644567	0.0277142	-0.348024		NTS	ENSG00000133636.5
																								CCDC81	ENSG00000149201.5	89.7188	55.3847	0.617315	2.66873e-08	90.697	53.5754	0.590708	0.000453625	1.80931		PI3	ENSG00000124102.4
																								SCGB1A1	ENSG00000149021.2	37884.2	23380.8	0.617164	1.86235e-06	38317.1	23963.3	0.625395	0.00392573	-582.537		PLEK	ENSG00000115956.9
																								SEC14L3	ENSG00000100012.7	137.443	84.139	0.612173	0.0078521	138.718	69.258	0.499272	0.0953232	14.881		PROS1	ENSG00000184500.10
																								NTS	ENSG00000133636.5	190.289	115.087	0.604804	0.000137327	195	153.907	0.789269	0.301298	-38.82		PSCA	ENSG00000167653.4
																								ISLR	ENSG00000129009.8	26.4717	15.6466	0.591071	3.76724e-06	27.2178	13.341	0.490157	0.00208869	2.30563		PTAFR	ENSG00000169403.7
																								PTGFR	ENSG00000122420.5	107.694	62.136	0.576968	1.63638e-12	108.718	69.1071	0.635652	0.00146178	-6.97112		PTGFR	ENSG00000122420.5
																								EPB41L2	ENSG00000079819.11	28.092	15.5638	0.554029	8.66956e-08	28.842	16.4685	0.570991	0.0062599	-0.904728		PTN	ENSG00000105894.7
																								DPP4	ENSG00000197635.5	30.2872	16.6854	0.550905	1.62317e-10	30.1674	21.3206	0.706744	0.0163969	-4.63527		RARRES1	ENSG00000118849.5
																								SERPINB7	ENSG00000166396.8	27.6256	14.9041	0.539502	0.000739398	28.0461	19.8076	0.706252	0.336656	-4.90354		RGS2	ENSG00000116741.6
																								ATP6V1B1	ENSG00000116039.7	26.2257	13.7604	0.524692	6.12953e-09	26.8772	12.1713	0.452849	4.74069e-08	1.58915		RNA28S5	ENSG00000226958.1
																								HSD17B13	ENSG00000170509.7	217.484	111.804	0.514081	9.88127e-05	219.426	101.342	0.46185	0.0271826	10.4624		RNASE1	ENSG00000129538.9
																								MGP	ENSG00000111341.5	24.34	12.4861	0.512985	0.00238855	24.9131	7.03068	0.282208	0.0155103	5.45539		RP11-124N14.4	ENSG00000229124.1
																								CYP2A13	ENSG00000197838.4	61.1897	31.1732	0.509452	8.45679e-07	61.923	30.3389	0.489945	0.00416697	0.834282		RP11-161H23.5	ENSG00000258232.1
																								CTD-2531D15.4	ENSG00000255446.1	1142.14	567.854	0.497184	0.0014825	1161.2	497.862	0.428749	0.0468244	69.9922		S100A8	ENSG00000143546.5
																								GPR116	ENSG00000069122.13	34.5814	15.9713	0.461847	2.22361e-06	34.5529	16.7039	0.48343	0.00378302	-0.732574		S100A9	ENSG00000163220.10
																								VGLL3	ENSG00000206538.3	18.879	8.28613	0.438906	0.00170422	19.2857	10.3253	0.53539	0.114481	-2.03921		SAA1	ENSG00000173432.6
																								MT1G	ENSG00000125144.9	19.4297	8.08157	0.41594	7.01451e-05	19.7235	9.47584	0.480435	0.042595	-1.39427		SAA2	ENSG00000134339.4
																								SCGB3A1	ENSG00000161055.3	1488.43	608.515	0.408829	0.00434996	1512.47	594.653	0.393166	0.0561393	13.8625		SAT1	ENSG00000130066.12
																																				SCARA3	ENSG00000168077.8
																																				SCGB1A1	ENSG00000149021.2
																																				SCGB3A1	ENSG00000161055.3
																																				SCN4B	ENSG00000177098.4
																																				SEC14L3	ENSG00000100012.7
																																				SELL	ENSG00000188404.4
																																				SERPINA3	ENSG00000196136.10
																																				SERPINB7	ENSG00000166396.8
																																				SGK1	ENSG00000118515.7
																																				SLA	ENSG00000155926.9
																																				SLC26A2	ENSG00000155850.7
																																				SLC26A4	ENSG00000091137.6
																																				SLC2A3	ENSG00000059804.11
																																				SLC5A8	ENSG00000256870.2
																																				SLITRK6	ENSG00000184564.8
																																				SOCS3	ENSG00000184557.3
																																				SRGN	ENSG00000122862.4
																																				STEAP4	ENSG00000127954.8
																																				SYT8	ENSG00000149043.11
																																				TCN1	ENSG00000134827.3
																																				TFCP2L1	ENSG00000115112.7
																																				THBS1	ENSG00000137801.9
																																				TLR2	ENSG00000137462.6
																																				TMEM176B	ENSG00000106565.12
																																				TMEM178A	ENSG00000152154.6
																																				TMSB10	ENSG00000034510.4
																																				TNFRSF1B	ENSG00000028137.12
																																				TNS3	ENSG00000136205.12
																																				UGT2A1	ENSG00000173610.6
																																				UPK1B	ENSG00000114638.3
																																				VGLL3	ENSG00000206538.3
																																				WNT5B	ENSG00000111186.8
ctl vs A lower					ctl vs E lower							ctl vs A median						ctl vs E median						clt vs A upper						clt vs E upper						ctl vs A all			ctl vs Aex lower						ctl vs Eex lower
																																				213
gene_name	ensembl_id	cpm_ctl	cpm_case	ratio	FDR	cpm_ctl	cpm_case	ratio	FDR	delta E vs A		gene_name	ensembl_id	cpm_ctl	cpm_case	ratio	FDR	cpm_ctl	cpm_case	ratio	FDR	delta E vs A		gene_name	ensembl_id	cpm_ctl	cpm_case	ratio	FDR	cpm_ctl	cpm_case	ratio	FDR	delta A vs E		gene_name	ensembl_id		gene_name	ensembl_id	cpm_ctl	cpm_case	ratio	FDR	cpm_ctl	cpm_case	ratio	FDR	delta E vs A
TCN1	ENSG00000134827.3	2.56809	14.657	5.70736	9.43434e-08	2.54953	7.45538	2.92422	3.87179e-06	7.20162		TCN1	ENSG00000134827.3	5.13637	22.5169	4.38381	3.33472e-06	5.0444	14.3305	2.84086	0.000114208	8.18644		KRT6A	ENSG00000205420.6	6.77085	40.9118	6.04235	0.00686658	6.62986	21.1469	3.18965	0.00529242	19.7649		AIF1	ENSG00000204472.7		TCN1	ENSG00000134827.3	2.59787	15.4755	5.95702	0.00105596	2.54819	8.36046	3.28094	0.00465998	7.11508
CA12	ENSG00000074410.9	5.42726	24.0106	4.42407	1.92883e-12	5.44584	16.2319	2.98061	7.84847e-12	7.7787		KRT6A	ENSG00000205420.6	3.35078	13.5728	4.05063	0.000683631	3.24746	9.89088	3.04573	0.000166665	3.6819		C8orf4	ENSG00000176907.3	3.24255	16.853	5.19745	1.98751e-06	3.1982	10.4674	3.27291	0.000177274	6.38558		ANXA3	ENSG00000138772.8		CA12	ENSG00000074410.9	5.46895	26.9757	4.93253	6.67113e-07	5.42084	17.0939	3.15336	5.03011e-06	9.88185
CEACAM5	ENSG00000105388.10	38.923	170.148	4.37139	2.38075e-06	37.6917	105.756	2.80582	0.000461257	64.3919		CA12	ENSG00000074410.9	9.92596	37.7373	3.80188	5.37778e-10	9.80549	30.4418	3.10457	1.31415e-11	7.29552		TCN1	ENSG00000134827.3	9.65592	47.4096	4.9099	0.00048632	9.43912	36.0156	3.81557	1.73475e-05	11.394		ASRGL1	ENSG00000162174.8		CEACAM5	ENSG00000105388.10	39.0346	155.722	3.98933	0.0102913	38.6273	177.081	4.58435	0.000270851	-21.3596
MUC13	ENSG00000173702.3	35.6181	87.4983	2.45657	0.000329516	34.9904	58.3388	1.66728	0.0394884	29.1595		Metazoa_SRP	ENSG00000266422.1	20.2199	71.1564	3.51912	0.00977299	19.7628	42.7338	2.16234	0.109277	28.4225		KRT13	ENSG00000171401.10	9.90249	47.7242	4.81941	0.00447506	9.73679	15.0948	1.55028	0.311818	32.6294		ATP10B	ENSG00000118322.8		NKX3-1	ENSG00000167034.9	7.73786	20.8479	2.69427	0.0160849	7.61039	11.726	1.54078	0.231609	9.12193
IL8	ENSG00000169429.6	21.2302	47.1849	2.22253	0.00423359	20.8932	48.8513	2.33814	5.74478e-05	-1.66642		RN7SL1	ENSG00000258486.1	20.2199	70.8271	3.50284	0.00999893	19.7628	42.4882	2.14991	0.117584	28.3389		SLC26A4	ENSG00000091137.6	12.7137	49.8729	3.92278	0.0014391	12.3951	31.7005	2.5575	0.00920136	18.1724		ATP6V1B1	ENSG00000116039.7		NEK6	ENSG00000119408.12	18.0968	34.5689	1.91022	0.00755075	17.53	21.4305	1.22251	0.457706	13.1384
SAA2	ENSG00000134339.4	25.7914	54.8143	2.12529	0.00992559	25.2819	58.4395	2.31151	0.000328863	-3.62521		RN7SL2	ENSG00000265150.1	34.6674	115.331	3.32679	0.0149708	33.9032	81.9478	2.41711	0.119996	33.3832		IDO1	ENSG00000131203.8	11.226	42.766	3.80955	0.00776949	10.9985	36.5187	3.32034	0.0054323	6.24732		AZGP1	ENSG00000160862.8		ALS2CL	ENSG00000178038.12	15.5664	28.7312	1.84572	0.0471509	15.3875	21.6783	1.40883	0.171715	7.05286
NEAT1	ENSG00000245532.3	86.5041	180.723	2.08919	0.0310947	87.0182	142.76	1.64057	0.0370702	37.9636		CEACAM5	ENSG00000105388.10	83.7799	271.997	3.24657	3.55161e-05	84.1519	214.02	2.54326	3.11895e-06	57.9769		CA12	ENSG00000074410.9	14.5626	54.7392	3.75888	5.60801e-10	14.2261	50.8447	3.57405	2.97978e-13	3.89446		BCAM	ENSG00000187244.5		SGK1	ENSG00000118515.7	42.7313	78.8484	1.84521	0.00263459	41.8026	48.6181	1.16304	0.403507	30.2303
PTN	ENSG00000105894.7	9.91018	20.0596	2.02414	0.00013284	9.80688	14.2927	1.45742	0.0470258	5.76687		FGFBP1	ENSG00000137440.3	10.1485	30.6303	3.01821	3.97945e-05	9.94366	21.8323	2.1956	0.00011337	8.79796		ATP10B	ENSG00000118322.8	5.65422	19.2831	3.41039	0.00110768	5.55726	13.5786	2.4434	0.00165135	5.70452		BIRC3	ENSG00000023445.8		RP11-124N14.4	ENSG00000229124.1	15.881	28.1264	1.77107	0.00528173	15.7736	27.4409	1.73967	0.000665246	0.685404
UPK1B	ENSG00000114638.3	48.2596	94.0979	1.94983	0.00476732	48.313	77.6419	1.60706	0.0212681	16.4561		RNA45S5	ENSG00000225840.1	231.856	595.297	2.56753	0.0319715	225.842	375.971	1.66475	0.204858	219.325		PTPRH	ENSG00000080031.5	5.54334	18.7511	3.38264	0.000129864	5.42	15.3179	2.82619	0.000176552	3.43319		C14orf132	ENSG00000227051.4		ANXA3	ENSG00000138772.8	21.7615	37.1271	1.70609	0.000737045	21.4841	24.1956	1.12621	0.402439	12.9315
SLC5A8	ENSG00000256870.2	22.2647	43.2219	1.94128	0.000219118	22.0254	30.5216	1.38575	0.0881028	12.7002		SAA2	ENSG00000134339.4	47.0828	117.094	2.48699	0.000763133	46.3815	80.7178	1.7403	0.00843341	36.3766		FGFBP1	ENSG00000137440.3	17.9482	58.7253	3.27193	0.00109539	17.6561	42.6232	2.41408	0.000654385	16.1021		C15orf48	ENSG00000166920.6		SLC6A14	ENSG00000087916.7	70.3384	115.536	1.64257	0.0368657	69.0144	83.456	1.20925	0.389968	32.0801
GOLGA2B	ENSG00000238105.3	11.799	22.5422	1.91052	0.0392089	11.6499	18.6304	1.59919	0.0598874	3.91179		PRR4	ENSG00000111215.6	7.93325	19.6495	2.47685	0.00273674	7.841	15.7912	2.01392	0.0025689	3.85829		CEACAM5	ENSG00000105388.10	135.3	424.591	3.13814	0.000844988	132.596	339.129	2.55762	0.000157003	85.4621		C16orf89	ENSG00000153446.11		KRT23	ENSG00000108244.12	40.714	64.9749	1.59589	0.000737045	39.7412	56.3542	1.41803	0.0018801	8.6207
TNC	ENSG00000041982.10	22.8716	43.3257	1.8943	0.0104425	22.6369	29.9129	1.32142	0.351286	13.4128		CXCR4	ENSG00000121966.6	9.23113	22.1566	2.4002	0.00387057	9.11095	19.7662	2.1695	0.00316759	2.39042		SERPINA3	ENSG00000196136.10	9.80046	28.4194	2.8998	0.0223399	9.73942	38.5442	3.95754	0.000168657	-10.1248		C2orf40	ENSG00000119147.5		CEP290	ENSG00000198707.8	26.5963	42.1605	1.5852	0.0204682	26.3059	25.0542	0.952415	0.864535	17.1063
SAA1	ENSG00000173432.6	54.5312	99.9586	1.83305	0.0482122	53.6188	122.374	2.28229	0.000417405	-22.4151		NKX3-1	ENSG00000167034.9	12.7688	30.4498	2.38471	4.90441e-05	12.5786	18.5712	1.47641	0.0479381	11.8787		SPP1	ENSG00000118785.9	16.4194	45.8261	2.79098	0.0299695	16.1397	30.5413	1.8923	0.0619801	15.2848		C7orf50	ENSG00000146540.9		CAPS2	ENSG00000180881.15	21.6931	34.3569	1.58377	0.0374765	21.309	18.2026	0.854222	0.54499	16.1543
RP11-124N14.4	ENSG00000229124.1	15.9398	28.1699	1.76727	1.79394e-06	15.6704	27.0216	1.72437	5.0685e-08	1.14823		CD163	ENSG00000177575.8	12.3111	28.7867	2.33827	0.0366979	12.0372	20.5108	1.70396	0.0801816	8.27585		DUOX2	ENSG00000140279.7	8.19305	21.8892	2.67168	0.0062599	8.08715	18.875	2.33395	0.00133335	3.01421		C8orf4	ENSG00000176907.3		DMXL2	ENSG00000104093.9	17.7709	27.8718	1.56839	0.0124201	17.6354	14.674	0.832073	0.311789	13.1978
ANXA3	ENSG00000138772.8	21.7037	35.5463	1.63779	1.11704e-07	21.3855	27.202	1.27199	0.00186456	8.34421		MUC13	ENSG00000173702.3	63.945	141.424	2.21165	0.000365746	62.9195	90.2457	1.43431	0.0505945	51.1785		SAA2-SAA4	ENSG00000255071.1	9.90683	25.6222	2.58632	0.0201796	9.83137	18.3915	1.87069	0.0143518	7.23072		CA12	ENSG00000074410.9		KLHL6	ENSG00000172578.7	80.6988	126.484	1.56735	0.0161586	79.1665	95.3492	1.20441	0.304474	31.1343
SERPINB5	ENSG00000206075.9	19.6861	31.8137	1.61605	0.00484657	19.124	26.236	1.37189	0.0159488	5.57769		SLA	ENSG00000155926.9	8.96587	19.7188	2.19932	0.00327647	8.74391	14.5516	1.6642	0.0149968	5.16718		ZEB2	ENSG00000169554.10	8.75104	21.5794	2.46592	0.0190771	8.62639	13.3637	1.54917	0.124601	8.21563		CAPS	ENSG00000105519.7		CREBZF	ENSG00000137504.8	19.1639	30.0265	1.56682	0.0473417	18.725	21.3044	1.13775	0.496811	8.72207
SGK1	ENSG00000118515.7	42.4152	67.82	1.59896	4.53866e-05	42.0494	53.2624	1.26666	0.0113629	14.5576		SAA1	ENSG00000173432.6	98.7198	212.848	2.15608	0.00184131	97.4146	185.377	1.90297	0.00103496	27.4704		FCGR2A	ENSG00000143226.8	16.701	40.1402	2.40346	0.0194791	16.49	30.2574	1.8349	0.0126383	9.88279		CCDC8	ENSG00000169515.5		MDN1	ENSG00000112159.7	21.5308	33.4108	1.55177	0.0302112	21.1387	22.7607	1.07673	0.714181	10.6501
CLK1	ENSG00000013441.11	24.5024	39.0346	1.59309	0.0178249	24.3466	33.6172	1.38077	0.0277028	5.41735		FOS	ENSG00000170345.4	21.8623	46.2904	2.11736	0.0164149	21.3054	34.329	1.61128	0.0671866	11.9614		SAA1	ENSG00000173432.6	156.562	376.046	2.4019	0.0138707	153.8	379.564	2.46791	0.000615906	-3.51828		CCDC81	ENSG00000149201.5		FUT2	ENSG00000176920.10	32.3148	49.2109	1.52286	0.032905	31.4759	50.2741	1.59722	0.00356058	-1.06315
SAT1	ENSG00000130066.12	573.338	911.674	1.59012	4.43756e-06	571.012	811.095	1.42045	1.63065e-05	100.579		UPK1B	ENSG00000114638.3	83.2047	173.269	2.08244	0.000336206	82.171	116.926	1.42296	0.0281799	56.3425		CXCR4	ENSG00000121966.6	17.5222	42.08	2.40152	0.0225703	17.1218	39.5699	2.31109	0.00869708	2.51004		CCNL1	ENSG00000163660.7		INPP4B	ENSG00000109452.8	20.322	30.9055	1.52079	0.0160849	19.999	22.0297	1.10154	0.508998	8.87582
IRAK3	ENSG00000090376.4	18.8218	29.7336	1.57974	5.08554e-05	18.4198	25.1605	1.36595	0.000268726	4.57314		TNC	ENSG00000041982.10	37.4634	76.3955	2.0392	0.00625978	36.7369	53.6061	1.45919	0.0619286	22.7893		PRR4	ENSG00000111215.6	14.9373	35.4968	2.37638	0.0468521	14.5824	25.7694	1.76715	0.0591985	9.72741		CCNL2	ENSG00000221978.7		AGBL2	ENSG00000165923.11	38.391	57.9551	1.5096	0.0409474	37.9123	37.23	0.982002	0.943475	20.7251
CCNL2	ENSG00000221978.7	18.5241	29.2156	1.57717	0.0259037	18.2052	21.3987	1.17542	0.199193	7.8169		SGK1	ENSG00000118515.7	53.3119	105.691	1.9825	2.58116e-05	52.7686	78.7752	1.49284	0.000248692	26.9157		ASRGL1	ENSG00000162174.8	7.65162	18.0311	2.35651	0.00127842	7.62151	12.1465	1.59371	0.0387128	5.88465		CD163	ENSG00000177575.8		NTN4	ENSG00000074527.7	30.4258	45.8953	1.50843	0.00118751	30.1348	38.2443	1.26911	0.0233635	7.65097
KRT23	ENSG00000108244.12	39.9867	62.5837	1.56511	4.85908e-08	39.6619	55.7567	1.4058	5.0685e-08	6.82701		PTN	ENSG00000105894.7	14.17	27.6922	1.95428	0.00022633	14.0017	22.1197	1.57979	0.00136648	5.57247		GBP5	ENSG00000154451.10	12.3331	28.9335	2.346	0.00237889	12.0752	22.8149	1.88941	0.00139702	6.11862		CD44	ENSG00000026508.11		POC1B-GALNT4	ENSG00000259075.1	22.9117	34.5518	1.50804	0.00627263	22.5964	26.7131	1.18218	0.214194	7.83872
SLC26A2	ENSG00000155850.7	39.927	61.8193	1.54831	0.00323868	39.8283	53.1565	1.33464	0.00526548	8.66288		RARRES1	ENSG00000118849.5	62.5529	119.537	1.91097	7.5088e-05	62.6777	87.1562	1.39054	0.00946638	32.3808		SAA2	ENSG00000134339.4	82.3255	192.489	2.33814	0.00858558	81.0727	153.631	1.89497	0.00636536	38.8584		CEACAM5	ENSG00000105388.10		CLU	ENSG00000120885.14	1333.06	709.334	0.532109	0.0352081	1297.61	901.565	0.694789	0.145898	-192.232
DPYSL3	ENSG00000113657.8	33.1822	51.2882	1.54565	0.0127339	32.8416	46.0022	1.40073	0.0720011	5.28592		MSMB	ENSG00000138294.9	1267.67	2418.3	1.90767	0.00403256	1280.78	1667.32	1.3018	0.126174	750.979		DUSP5	ENSG00000138166.4	14.4346	33.7188	2.33596	0.00396327	14.0574	20.7804	1.47825	0.148498	12.9384		CES1	ENSG00000198848.8		TNS3	ENSG00000136205.12	48.1192	25.0265	0.520093	0.0289871	47.2074	30.5608	0.647374	0.046013	-5.53438
MUC4	ENSG00000145113.17	202.183	310.595	1.5362	0.00172341	200.165	279.909	1.39839	0.00308017	30.6858		SLC5A8	ENSG00000256870.2	33.2322	62.2178	1.87221	0.000608498	32.4764	46.3896	1.42841	0.0103352	15.8282		DEFB1	ENSG00000164825.3	7.92706	18.5116	2.33524	0.00134869	7.75943	14.9869	1.93144	0.00144581	3.52478		CES1P1	ENSG00000228695.5		CYP2F1	ENSG00000197446.4	199.579	98.2317	0.492193	0.0358883	195.688	130.964	0.669247	0.0893893	-32.7318
RARRES1	ENSG00000118849.5	43.2802	66.4828	1.5361	0.0224909	42.7682	61.9908	1.44946	0.00946847	4.492		SLC26A2	ENSG00000155850.7	52.2438	91.8434	1.75798	3.48835e-06	51.5115	67.3403	1.30729	0.0274293	24.503		TM4SF1	ENSG00000169908.6	48.4928	112.464	2.31919	5.35796e-05	47.7704	64.7575	1.3556	0.0125062	47.7063		CKB	ENSG00000166165.8		C16orf89	ENSG00000153446.11	91.1422	39.4978	0.433365	0.0180575	89.1548	44.6609	0.500937	0.0166198	-5.16311
S100A9	ENSG00000163220.10	21.6332	33.004	1.52562	0.0450637	21.4077	34.5641	1.61456	0.00965097	-1.5601		IRAK3	ENSG00000090376.4	22.8113	39.8707	1.74785	2.88426e-06	22.6149	36.6167	1.61914	1.23653e-06	3.25401		NKX3-1	ENSG00000167034.9	20.7806	48.0066	2.31016	0.000155	20.2773	31.8614	1.57129	0.0095853	16.1452		CLCA2	ENSG00000137975.7		LMO3	ENSG00000048540.10	42.9891	15.8267	0.368157	0.0325393	42.3047	21.7261	0.513563	0.0634985	-5.89942
NXF1	ENSG00000162231.8	22.8111	34.5635	1.5152	0.00978071	22.438	26.4526	1.17892	0.122911	8.11089		RP11-124N14.4	ENSG00000229124.1	19.3882	33.2154	1.71318	7.33351e-05	19.4783	32.0047	1.64309	3.69839e-06	1.21073		LINC00342	ENSG00000232931.1	11.6741	26.7114	2.2881	0.00716494	11.537	20.2095	1.75171	0.0289323	6.5019		CLDN8	ENSG00000156284.4		CORO2B	ENSG00000103647.8	47.3151	17.1464	0.362388	0.0321706	46.1189	27.8047	0.602893	0.0915369	-10.6583
PARM1	ENSG00000169116.7	23.0519	34.8188	1.51045	0.000491063	22.8549	30.8156	1.34832	0.00308164	4.00318		MALAT1	ENSG00000251562.3	213.362	363.835	1.70525	0.0437431	208.674	301.782	1.44619	0.0981529	62.0529		IL20RB	ENSG00000174564.8	8.60296	19.2797	2.24105	8.10983e-05	8.41087	14.5252	1.72695	0.000837138	4.75455		CLK1	ENSG00000013441.11		SCGB1A1	ENSG00000149021.2	20819.2	6241.55	0.299798	0.037606	20504.8	5598.91	0.273053	0.00605077	642.637
INPP4B	ENSG00000109452.8	20.2131	30.4723	1.50755	3.1983e-05	20.1116	23.2196	1.15454	0.0909751	7.2527		CSTA	ENSG00000121552.3	17.7343	29.3003	1.65218	0.00256959	17.3602	22.5088	1.29658	0.0291981	6.79152		C15orf48	ENSG00000166920.6	12.6625	28.1003	2.21917	0.00741935	12.4842	25.4853	2.0414	0.00324982	2.61506		CLU	ENSG00000120885.14
FUT3	ENSG00000171124.8	20.3822	30.5804	1.50035	0.00954823	20.2167	26.8608	1.32864	0.024504	3.71959		ANXA3	ENSG00000138772.8	25.9097	42.4534	1.63851	3.48835e-06	25.7313	35.426	1.37677	8.46016e-05	7.02735		FKBP5	ENSG00000096060.9	47.6995	105.014	2.20159	0.000100984	47.3931	128.842	2.71859	6.98119e-07	-23.8278		CORO1C	ENSG00000110880.6
SCARA3	ENSG00000168077.8	55.466	36.2521	0.653592	0.000502296	54.7647	34.0253	0.6213	8.26029e-06	2.22679		TFCP2L1	ENSG00000115112.7	30.0169	49.1556	1.6376	0.00139071	29.8299	46.6031	1.56229	0.000103137	2.55252		SGK1	ENSG00000118515.7	66.7334	145.535	2.18084	1.67257e-05	65.4802	103.462	1.58005	0.00239754	42.0731		CORO2B	ENSG00000103647.8
FMO2	ENSG00000094963.9	81.9487	52.9165	0.645728	0.018703	80.4042	50.4607	0.627587	0.00132557	2.45589		PTPRC	ENSG00000081237.14	23.8684	39.0823	1.63741	0.0412351	23.4831	31.8895	1.35797	0.0341353	7.19284		UPK1B	ENSG00000114638.3	122.574	265.308	2.16447	0.00210403	121.943	179.301	1.47038	0.0534743	86.0065		CRIP1	ENSG00000213145.5
EPHX1	ENSG00000143819.8	533.917	343.548	0.643449	0.000909029	527.184	377.885	0.716798	0.00149624	-34.336		GBP3	ENSG00000117226.7	82.7015	133.928	1.61941	0.00948305	81.8112	101.924	1.24585	0.184337	32.0036		LCP2	ENSG00000043462.7	15.6785	33.6642	2.14716	0.0158506	15.3898	24.7966	1.61124	0.0383491	8.86756		CRIP1_bis	ENSG00000257341.1
LAMB3	ENSG00000196878.7	81.5427	51.9585	0.637193	0.00385496	79.8817	61.3553	0.768077	0.0110804	-9.39685		KRT23	ENSG00000108244.12	46.7969	74.8657	1.5998	6.10403e-07	46.27	62.3917	1.34843	2.21137e-05	12.474		RGS1	ENSG00000090104.7	9.65515	20.6335	2.13705	0.0361135	9.44014	11.4203	1.20975	0.563088	9.21327		CSTA	ENSG00000121552.3
FXYD1	ENSG00000266964.1	27.9795	17.8115	0.636592	0.0149882	27.8391	13.9775	0.502082	0.000118553	3.83403		IL8	ENSG00000169429.6	39.7846	63.616	1.59901	0.0458581	38.9628	91.3383	2.34424	0.000505444	-27.7223		GCNT3	ENSG00000140297.8	9.20318	19.4845	2.11715	0.0023781	9.0583	17.1733	1.89587	0.00123929	2.3112		CTD-2531D15.4	ENSG00000255446.1
WFS1	ENSG00000109501.9	50.7046	32.2147	0.635339	0.0105898	50.6049	37.9747	0.750416	0.0387785	-5.76006		RDH10	ENSG00000121039.5	187.437	298.508	1.59258	5.26374e-05	185.092	229.008	1.23727	0.0143245	69.4998		THBS1	ENSG00000137801.9	10.9062	22.9939	2.10832	0.00173515	10.6824	23.9713	2.24399	0.000100827	-0.977385		CXCR4	ENSG00000121966.6
C14orf132	ENSG00000227051.4	39.9984	25.3075	0.632712	0.00809875	39.4351	30.061	0.76229	0.0231565	-4.75349		SERPINB4	ENSG00000206073.6	29.5242	46.9908	1.5916	0.00149872	28.9193	40.9854	1.41724	0.00374578	6.00536		SOCS3	ENSG00000184557.3	14.0241	29.1893	2.08137	0.0208014	13.9369	24.986	1.79279	0.00369646	4.20334		CYP2A13	ENSG00000197838.4
FCGRT	ENSG00000104870.8	72.812	45.8612	0.629857	0.0104276	71.8186	61.267	0.85308	0.352373	-15.4058		CCNL1	ENSG00000163660.7	19.7808	31.2466	1.57964	0.0187888	19.8235	25.662	1.29452	0.151025	5.58464		TNC	ENSG00000041982.10	60.2839	121.672	2.01832	0.00740712	59.0922	93.915	1.5893	0.0985106	27.7568		CYP2F1	ENSG00000197446.4
KLK10	ENSG00000129451.7	27.5069	17.2273	0.626288	0.0176075	27.2075	21.8867	0.804436	0.174275	-4.6594		TM4SF1	ENSG00000169908.6	35.5357	56.0461	1.57718	0.00207153	34.722	49.5678	1.42756	0.00496782	6.47828		PIK3AP1	ENSG00000155629.9	17.9991	36.3059	2.0171	0.0128423	18.0623	23.9717	1.32717	0.157874	12.3341		DDAH2	ENSG00000213722.4
PTGFR	ENSG00000122420.5	67.498	41.6353	0.616838	0.0068716	65.9996	35.7482	0.541642	0.000145157	5.88719		SERPINB5	ENSG00000206075.9	27.406	43.0153	1.56956	0.00800104	27.0314	39.6449	1.46662	0.0120553	3.37045		SLC5A8	ENSG00000256870.2	48.9857	98.2325	2.00533	0.00985694	48.2071	73.7346	1.52954	0.0140578	24.4979		DEFB1	ENSG00000164825.3
CES1P1	ENSG00000228695.5	132.4	80.857	0.610701	0.011594	129.102	90.7146	0.702659	0.0423026	-9.85759		F3	ENSG00000117525.9	197.341	303.05	1.53567	0.000190663	195.501	251.588	1.28688	0.00522422	51.4622		SLC6A14	ENSG00000087916.7	120.281	239.551	1.99159	0.000211438	120.376	166.105	1.37988	0.0060107	73.4462		DGKA	ENSG00000065357.14
RPLP1	ENSG00000137818.7	461.256	281.58	0.610464	0.0299761	457.37	370.123	0.809242	0.24544	-88.5421		VHL	ENSG00000134086.7	26.2407	40.2679	1.53456	0.00335583	25.6323	31.1491	1.21523	0.178804	9.11881		SRPX2	ENSG00000102359.5	17.0995	33.8969	1.98233	0.0015913	16.5447	26.4612	1.59938	0.00133327	7.43567		DPP4	ENSG00000197635.5
CLCA2	ENSG00000137975.7	237.388	143.335	0.603799	0.0057731	235.804	162.906	0.690851	0.0112255	-19.5711		S100P	ENSG00000163993.6	188.089	286.822	1.52493	0.00480954	187.563	277.34	1.47865	0.00169569	9.48154		CSTA	ENSG00000121552.3	24.2423	47.893	1.97559	0.00100207	23.7716	35.6504	1.49971	0.00428775	12.2426		DPYSL3	ENSG00000113657.8
CES1	ENSG00000198848.8	536.818	316.541	0.589662	0.00610416	526.206	307.944	0.585215	0.00085455	8.5976		DGKA	ENSG00000065357.14	23.3715	35.4585	1.51717	0.000661526	23.0939	27.4775	1.18982	0.0581316	7.98097		MUC13	ENSG00000173702.3	99.365	194.747	1.95992	0.021522	96.8646	170.806	1.76335	0.0220005	23.9414		DSC3	ENSG00000134762.12
MAOB	ENSG00000069535.11	58.7286	33.1841	0.565041	0.00350635	57.5867	32.7942	0.569475	0.000187727	0.389877		BIRC3	ENSG00000023445.8	20.8821	31.6176	1.5141	0.00153169	20.6173	31.4193	1.52393	9.67175e-05	0.198277		PSCA	ENSG00000167653.4	339.656	662.563	1.95069	0.0040965	335.15	665.563	1.98587	0.000128273	-3.00031		DUOX2	ENSG00000140279.7
GSTA2	ENSG00000244067.1	471.868	256.607	0.543811	0.00202003	457.347	233.529	0.510616	2.33516e-05	23.0784		SLC41A1	ENSG00000133065.6	68.2975	44.9372	0.657963	4.63894e-05	67.8157	47.8323	0.705328	5.87218e-05	-2.89516		PLEKHG1	ENSG00000120278.10	13.2194	25.7195	1.94558	0.000616101	12.9892	21.1483	1.62814	0.000336137	4.57121		DUSP1	ENSG00000120129.5
PROS1	ENSG00000184500.10	339.794	179.266	0.527574	0.00742605	332.041	182.634	0.550033	0.0010328	-3.36742		RPL9P8	ENSG00000230903.4	73.7753	48.4391	0.656577	0.0163523	71.802	65.073	0.906284	0.449854	-16.6338		SERPINB2	ENSG00000197632.4	18.6937	36.2699	1.94022	0.0229253	18.4153	21.8572	1.18691	0.637137	14.4127		DUSP5	ENSG00000138166.4
C2orf40	ENSG00000119147.5	135.573	71.2194	0.525322	0.0255584	133.349	103.991	0.779842	0.244767	-32.7715		RPLP1	ENSG00000137818.7	611.746	401.648	0.65656	0.0102922	601.614	500.846	0.832505	0.23197	-99.1983		SLA	ENSG00000155926.9	15.0571	29.0827	1.9315	0.0335933	14.9052	28.8172	1.93336	0.0100389	0.265514		EEF1A1P11	ENSG00000228502.1
CLU	ENSG00000120885.14	1313.08	685.947	0.522395	9.08854e-05	1286.19	897.336	0.697669	0.0119944	-211.388		ORAI1	ENSG00000182500.7	31.7264	20.7774	0.654893	0.00966382	30.9954	26.0475	0.840365	0.312923	-5.27006		MXD1	ENSG00000059728.6	19.5567	37.7367	1.9296	0.0192693	19.3608	38.2544	1.97587	0.000693601	-0.517708		EPB41L2	ENSG00000079819.11
TNS3	ENSG00000136205.12	47.1638	24.4677	0.518781	0.000559734	46.6569	30.4277	0.65216	0.000478382	-5.96004		C2orf40	ENSG00000119147.5	190.224	124.091	0.652341	0.0402152	188.551	152.643	0.809557	0.192464	-28.552		TFCP2L1	ENSG00000115112.7	42.7225	82.2523	1.92527	0.00110137	41.4051	70.122	1.69356	0.000787992	12.1303		EPHX1	ENSG00000143819.8
FABP6	ENSG00000170231.11	73.6928	38.0608	0.516479	0.000495487	73.2338	52.6164	0.718472	0.022537	-14.5556		FAM166A	ENSG00000188163.6	76.6796	49.9705	0.651679	0.0446998	76.7215	72.1572	0.940508	0.855329	-22.1867		HDAC9	ENSG00000048052.16	14.6695	28.0253	1.91045	0.00227264	14.3823	21.9308	1.52485	0.00877639	6.09454		F3	ENSG00000117525.9
CYP2F1	ENSG00000197446.4	199.033	98.4502	0.494643	0.0011451	195.917	130.578	0.666497	0.0065482	-32.1279		RPS2P5	ENSG00000240342.2	82.7412	53.7291	0.649362	0.0469565	81.7606	65.3074	0.798764	0.128418	-11.5784		MTHFD2	ENSG00000065911.7	15.7572	29.73	1.88675	0.000567149	15.5782	22.8814	1.46882	0.00194772	6.84861		FABP6	ENSG00000170231.11
CCDC81	ENSG00000149201.5	58.5559	28.8522	0.49273	0.00130639	57.6106	26.575	0.461287	1.34655e-05	2.27721		PROS1	ENSG00000184500.10	458.372	296.34	0.646506	0.0101496	452.608	305.637	0.675279	0.00709924	-9.29623		SERPINB8	ENSG00000166401.9	14.3527	27.0575	1.88519	2.58018e-07	14.16	21.1283	1.49211	3.53427e-05	5.9292		FAM166A	ENSG00000188163.6
SCGB1A1	ENSG00000149021.2	20566.5	9435.17	0.458765	0.00875717	20158.5	6951.48	0.344841	1.24848e-05	2483.69		GPC1	ENSG00000063660.4	36.2097	23.2197	0.641256	0.0200524	35.6012	29.8225	0.837681	0.209796	-6.60276		ITGA6	ENSG00000091409.10	20.3916	38.1678	1.87174	0.000167137	20.1112	31.6821	1.57535	0.000268669	6.48563		FAM3B	ENSG00000183844.12
CYP2A13	ENSG00000197838.4	29.5851	13.463	0.45506	0.00646496	28.9813	13.9775	0.482293	0.00108874	-0.514487		RP11-254B13.1	ENSG00000240087.3	29.1415	18.5805	0.637597	0.000387783	28.7689	23.0912	0.802645	0.0442161	-4.51067		MAFF	ENSG00000185022.7	13.2612	24.5974	1.85484	0.00410063	12.9333	17.4321	1.34785	0.020928	7.1653		FCGR2A	ENSG00000143226.8
FOLR1	ENSG00000110195.7	59.9757	27.0575	0.451141	0.00933134	60.049	35.9427	0.598557	0.00619247	-8.88525		CYP2F1	ENSG00000197446.4	259.509	164.475	0.633794	0.00324213	257.007	169.869	0.660948	0.000350245	-5.39307		KRT23	ENSG00000108244.12	54.9813	101.081	1.83846	8.10983e-05	54.359	76.0742	1.39948	1.2589e-05	25.0067		FCGRT	ENSG00000104870.8
C16orf89	ENSG00000153446.11	90.424	38.9441	0.430683	0.000599074	89.4706	49.075	0.548505	0.00029462	-10.1309		CRIP1_bis	ENSG00000257341.1	127.018	80.4266	0.633189	0.0408375	124.611	106.787	0.856965	0.374932	-26.3605		GPRC5A	ENSG00000013588.5	85.1739	156.313	1.83522	0.000537905	83.5584	115.328	1.38021	0.00553364	40.984		FER1L6	ENSG00000214814.2
LMO3	ENSG00000048540.10	43.0341	15.8619	0.368589	0.000147887	42.3308	28.157	0.665166	0.0258906	-12.2951		PDLIM4	ENSG00000131435.8	42.8574	26.7507	0.62418	0.0233525	41.7192	32.4638	0.77815	0.151149	-5.71305		IRAK3	ENSG00000090376.4	30.1738	55.1691	1.82838	0.00248058	29.5592	51.3137	1.73597	0.000157003	3.85531		FGFBP1	ENSG00000137440.3
FHOD3	ENSG00000134775.10	22.6626	8.27252	0.365029	0.000102189	22.2931	10.0662	0.451539	2.11938e-05	-1.79369		RPLP2	ENSG00000177600.4	249.324	154.499	0.619673	0.00293147	245.244	210.29	0.857472	0.389352	-55.7907		ANXA3	ENSG00000138772.8	31.205	56.8072	1.82045	0.0020782	30.6295	45.1726	1.47481	0.000244406	11.6346		FHOD3	ENSG00000134775.10
CORO2B	ENSG00000103647.8	46.9467	16.797	0.357789	9.61999e-05	46.1458	29.0665	0.629884	0.0116534	-12.2695		RP11-175B9.3	ENSG00000236439.3	44.767	27.5572	0.61557	0.0114078	43.7872	35.9767	0.821627	0.17118	-8.41951		PTN	ENSG00000105894.7	21.1513	38.1629	1.80428	0.00048632	20.977	43.1819	2.05853	1.04887e-05	-5.01898		FKBP5	ENSG00000096060.9
CTD-2531D15.4	ENSG00000255446.1	401.804	139.719	0.34773	0.0481134	394.97	113.01	0.286122	0.00369542	26.7094		FHOD3	ENSG00000134775.10	29.4897	18.0664	0.612634	0.0124876	28.9019	17.2492	0.596819	0.00230263	0.81719		SLC26A2	ENSG00000155850.7	72.0928	129.889	1.80169	0.000211438	70.982	115.402	1.62579	0.000124493	14.487		FMO2	ENSG00000094963.9
LTF	ENSG00000012223.7	69.868	22.7823	0.326076	0.0197989	70.1071	34.1985	0.487805	0.00864809	-11.4163		TMEM178A	ENSG00000152154.6	28.9605	17.536	0.605515	1.6616e-05	28.4365	19.1056	0.671869	3.39068e-06	-1.56957		RGS2	ENSG00000116741.6	16.7087	29.7839	1.78254	0.0301893	16.3751	31.1893	1.90468	0.00289235	-1.40537		FOLR1	ENSG00000110195.7
												WNT5B	ENSG00000111186.8	25.2333	14.9791	0.593623	0.000131335	24.8979	14.8537	0.596584	1.05648e-05	0.125393		AZGP1	ENSG00000160862.8	16.2745	28.8709	1.774	0.0014391	16.4962	31.4239	1.90492	2.85226e-05	-2.55298		FOS	ENSG00000170345.4
												CKB	ENSG00000166165.8	207.755	123.009	0.59209	0.00709498	204.263	175.507	0.859222	0.529547	-52.4979		F3	ENSG00000117525.9	251.239	445.592	1.77358	0.000166891	247.324	317.956	1.28558	0.0201964	127.636		FUT2	ENSG00000176920.10
												RP11-742N3.1	ENSG00000227097.4	161.496	95.5464	0.591635	0.00841748	159.399	140.104	0.878951	0.435635	-44.5575		RARRES1	ENSG00000118849.5	87.9509	154.958	1.76187	0.00366355	86.7768	151.004	1.74014	0.000765086	3.95439		FUT3	ENSG00000171124.8
												RPS15	ENSG00000115268.4	145.104	85.8407	0.591581	0.00405507	141.329	104.319	0.738125	0.0314298	-18.4779		SERPINB4	ENSG00000206073.6	39.1081	68.7989	1.7592	0.00950939	38.4537	52.6283	1.36861	0.0237931	16.1707		FXYD1	ENSG00000266964.1
												HSPB1	ENSG00000106211.8	174.32	102.095	0.585675	0.0233525	170.894	136.849	0.800783	0.189812	-34.7542		AIF1	ENSG00000204472.7	17.4304	30.1455	1.72948	0.032734	17.0288	22.9155	1.34569	0.218836	7.23003		GALNT4	ENSG00000257594.1
												RPS17	ENSG00000184779.8	30.3188	17.6314	0.581534	0.0375204	29.9132	19.9332	0.666368	0.0739398	-2.30178		ZFP36	ENSG00000128016.4	44.5026	75.5822	1.69838	0.00413185	43.3539	53.9897	1.24533	0.0136591	21.5924		GAS6	ENSG00000183087.9
												NUDT14	ENSG00000183828.9	29.8815	17.3262	0.579828	0.00545143	29.3911	23.4305	0.797197	0.180384	-6.10437		NAMPT	ENSG00000105835.7	109.942	185.738	1.68942	0.0458718	108.17	152.26	1.4076	0.0520632	33.4782		GBP3	ENSG00000117226.7
												CLDN8	ENSG00000156284.4	41.1718	23.6633	0.574746	0.0123784	40.7713	24.8584	0.609703	0.010944	-1.19509		BIRC3	ENSG00000023445.8	28.7541	48.3625	1.68194	0.0031927	28.1321	43.2957	1.53902	0.000255927	5.06682		GBP5	ENSG00000154451.10
												FOLR1	ENSG00000110195.7	83.8621	48.1301	0.573919	0.0029221	83.2936	54.5109	0.654443	0.00160757	-6.38088		CD44	ENSG00000026508.11	161.416	269.672	1.67066	0.00775739	159.575	194.337	1.21784	0.290439	75.3348		GCNT3	ENSG00000140297.8
												LMO3	ENSG00000048540.10	57.521	32.474	0.564559	0.000686906	56.2707	42.5701	0.756524	0.0140382	-10.0961		MFSD2A	ENSG00000168389.13	18.4989	30.8602	1.66821	0.000454479	18.1899	29.8934	1.64341	1.66965e-05	0.966724		GOLGA2B	ENSG00000238105.3
												SLC9A3R2	ENSG00000065054.8	61.0975	34.2426	0.560459	0.0412415	60.5069	49.398	0.816403	0.370519	-15.1554		RAB8B	ENSG00000166128.8	15.6721	26.0284	1.66082	0.00220943	15.3852	19.9444	1.29633	0.0338567	6.08406		GPC1	ENSG00000063660.4
												RPL13AP7	ENSG00000213885.3	34.5312	19.207	0.556223	0.00581423	34.0427	23.0275	0.67643	0.0482436	-3.8205		DSC3	ENSG00000134762.12	23.7284	39.3996	1.66044	0.00504418	23.6099	33.6343	1.42459	0.00241438	5.76525		GPR116	ENSG00000069122.13
												DPP4	ENSG00000197635.5	23.2753	12.7583	0.548147	0.000845585	22.981	10.7143	0.466224	1.86367e-06	2.04401		IER3	ENSG00000137331.11	22.9515	37.6271	1.63942	0.00617985	22.6523	33.8492	1.49429	0.00652995	3.77795		GPRC5A	ENSG00000013588.5
												EEF1A1P11	ENSG00000228502.1	26.0101	14.2237	0.546851	0.046773	25.412	16.7001	0.657174	0.0367756	-2.47646		SAT1	ENSG00000130066.12	875.136	1425.95	1.6294	0.00161577	873.424	1347.99	1.54334	3.5485e-05	77.9542		GSTA2	ENSG00000244067.1
												CORO2B	ENSG00000103647.8	60.3764	32.6618	0.54097	0.00289537	59.5561	46.3412	0.778111	0.0536855	-13.6794		CORO1C	ENSG00000110880.6	47.1301	76.6179	1.62567	0.0105176	46.0719	67.1363	1.45721	0.0100811	9.48161		HCAR2	ENSG00000182782.7
												CCDC8	ENSG00000169515.5	25.451	13.7375	0.539762	0.000390612	25.0025	16.2387	0.649482	0.00274346	-2.50119		KIAA1551	ENSG00000174718.7	26.1826	42.4927	1.62294	0.00127842	26.0979	34.9592	1.33954	0.00378425	7.53356		HDAC9	ENSG00000048052.16
												RP11-761N21.2	ENSG00000234287.1	66.2043	35.5313	0.536692	0.00195434	64.9539	47.0955	0.72506	0.0509137	-11.5642		GALNT4	ENSG00000257594.1	33.4594	54.2642	1.62179	4.61302e-05	33.0896	45.4683	1.3741	0.000323264	8.79596		HSD17B13	ENSG00000170509.7
												CYP2A13	ENSG00000197838.4	42.2614	22.5127	0.5327	0.0273245	41.7095	16.8034	0.402867	0.000350245	5.70929		RP11-161H23.5	ENSG00000258232.1	20.3746	32.9624	1.61782	0.0019722	19.8766	31.7248	1.59608	0.000387852	1.23764		HSPB1	ENSG00000106211.8
												TNS3	ENSG00000136205.12	60.4909	32.0141	0.529239	4.04504e-05	59.411	37.4024	0.629552	4.9681e-06	-5.38824		POC1B-GALNT4	ENSG00000259075.1	33.5194	53.8258	1.60581	8.10983e-05	32.7449	45.317	1.38394	0.000218327	8.50886		IDO1	ENSG00000131203.8
												CCDC81	ENSG00000149201.5	75.4185	38.3403	0.508367	6.59796e-06	74.1902	44.0331	0.593516	4.57816e-06	-5.69281		DUSP1	ENSG00000120129.5	101.93	163.627	1.60529	0.00224752	101.193	148.173	1.46426	0.00397236	15.4544		IER3	ENSG00000137331.11
												PPDPF	ENSG00000125534.5	100.163	50.7833	0.507007	0.0470923	97.4142	79.7547	0.818718	0.296063	-28.9715		SSFA2	ENSG00000138434.11	98.8587	158.67	1.60502	5.15064e-07	98.2782	123.391	1.25553	0.000362131	35.2793		IFIT3	ENSG00000119917.9
												ITM2A	ENSG00000078596.6	21.5186	10.7192	0.498137	0.00601939	21.5527	13.8837	0.644174	0.0207616	-3.16447		KLF9	ENSG00000119138.3	22.4084	35.9523	1.60442	0.00130107	22.0676	32.7156	1.48252	0.000124493	3.23673		IL20RB	ENSG00000174564.8
												C16orf89	ENSG00000153446.11	119.057	58.6971	0.493016	1.18017e-05	118.144	76.1717	0.644737	0.00010889	-17.4746		KCNE3	ENSG00000175538.6	74.1395	118.507	1.59843	0.00111038	72.7726	101.592	1.39602	0.0026366	16.9152		IL8	ENSG00000169429.6
												GPR116	ENSG00000069122.13	22.8246	11.1776	0.489717	0.0439457	22.336	10.6071	0.474889	0.0165142	0.570464		SERPINB11	ENSG00000206072.8	411.324	655.549	1.59375	0.0113573	401.017	471.799	1.17651	0.329331	183.75		INPP4B	ENSG00000109452.8
												SCGB1A1	ENSG00000149021.2	28492.3	13828.4	0.485338	0.00159648	27939.8	13460.7	0.481777	9.79562e-06	367.63		IRS2	ENSG00000185950.7	26.1206	41.5019	1.58886	0.0019722	25.7544	39.8769	1.54836	0.000212984	1.62495		IRAK3	ENSG00000090376.4
												ATP6V1B1	ENSG00000116039.7	19.6217	9.51555	0.484951	0.00126072	19.4506	9.75605	0.50158	4.67395e-05	-0.240496		FER1L6	ENSG00000214814.2	17.9299	28.2767	1.57707	0.00378302	17.7766	19.5042	1.09718	0.386955	8.77255		IRS2	ENSG00000185950.7
												SEC14L3	ENSG00000100012.7	96.8063	44.1789	0.456364	0.00644689	94.7456	45.0985	0.475996	0.000380828	-0.919617		PTPRC	ENSG00000081237.14	40.458	63.4599	1.56854	0.0403924	39.9964	52.7698	1.31936	0.165871	10.6901		ISLR	ENSG00000129009.8
												ISLR	ENSG00000129009.8	20.3145	9.10303	0.448105	0.000254891	19.9914	11.4174	0.571115	0.00078221	-2.31437		RDH10	ENSG00000121039.5	231.84	361.752	1.56035	0.00366063	229.225	270.623	1.1806	0.0511897	91.1284		ITGA6	ENSG00000091409.10
												CTD-2531D15.4	ENSG00000255446.1	673.515	257.512	0.38234	0.0156248	665.021	238.872	0.359194	0.00196704	18.6402		RP11-124N14.4	ENSG00000229124.1	26.2042	40.8055	1.55721	0.000788446	26.021	42.1373	1.61936	2.12432e-05	-1.33187		ITM2A	ENSG00000078596.6
																								SERPINB3	ENSG00000057149.10	886.745	1374.74	1.55033	0.00649564	878.319	1123.25	1.27887	0.0631393	251.49		JAG2	ENSG00000184916.4
																								INPP4B	ENSG00000109452.8	30.4749	47.2184	1.54942	0.000604247	30.0128	39.2097	1.30643	0.00430655	8.00878		KCNE3	ENSG00000175538.6
																								FUT2	ENSG00000176920.10	53.3706	82.5235	1.54624	0.0229504	52.1433	71.7618	1.37624	0.0112619	10.7616		KIAA1551	ENSG00000174718.7
																								KLF4	ENSG00000136826.9	39.0472	60.2309	1.54251	0.000773066	38.7052	48.0022	1.2402	0.00347453	12.2287		KLF4	ENSG00000136826.9
																								SERPINB5	ENSG00000206075.9	40.8148	62.5146	1.53167	0.00252024	39.9147	52.9271	1.326	0.0327899	9.58749		KLF9	ENSG00000119138.3
																								S100A14	ENSG00000189334.4	108.778	166.273	1.52856	0.00115753	106.504	159.208	1.49485	0.000359917	7.06496		KLK10	ENSG00000129451.7
																								FUT3	ENSG00000171124.8	36.3342	55.316	1.52243	0.00109565	35.6078	51.5699	1.44827	0.000198031	3.74616		KRT13	ENSG00000171401.10
																								IFIT3	ENSG00000119917.9	23.9598	36.4605	1.52173	0.0204279	23.4952	30.4876	1.29761	0.0162411	5.97289		KRT23	ENSG00000108244.12
																								TRIB2	ENSG00000071575.7	29.5843	44.9519	1.51945	2.70363e-05	29.0155	37.7531	1.30114	0.000284825	7.19884		KRT6A	ENSG00000205420.6
																								HCAR2	ENSG00000182782.7	60.8036	92.1393	1.51536	0.00243156	60.8773	79.6904	1.30903	0.0023208	12.4489		LAMB3	ENSG00000196878.7
																								FAM3B	ENSG00000183844.12	21.2382	32.1707	1.51476	0.00730647	20.8923	28.9065	1.3836	0.00781378	3.26418		LCP2	ENSG00000043462.7
																								UTP20	ENSG00000120800.4	22.4955	34.0259	1.51257	0.00109539	22.3482	26.4617	1.18406	0.00513942	7.56423		LINC00342	ENSG00000232931.1
																								TLR2	ENSG00000137462.6	21.2113	32.0433	1.51067	0.0406543	20.9764	33.1708	1.58134	0.00280278	-1.12753		LMO3	ENSG00000048540.10
																								SLC25A25	ENSG00000148339.8	30.037	45.0802	1.50082	0.00109539	29.6414	37.8082	1.27552	0.000339141	7.272		LTF	ENSG00000012223.7
																								RP11-761N21.2	ENSG00000234287.1	87.5795	57.7377	0.65926	0.0299695	87.1108	72.1224	0.827939	0.215569	-14.3848		MAFF	ENSG00000185022.7
																								RP11-234A1.1	ENSG00000242299.1	41.7902	27.5102	0.658293	0.0239346	41.0393	31.9269	0.777961	0.10348	-4.41674		MALAT1	ENSG00000251562.3
																								SSBP4	ENSG00000130511.9	50.6979	33.1232	0.653344	0.0335531	49.6419	44.5639	0.897706	0.678182	-11.4407		MAOB	ENSG00000069535.11
																								C16orf89	ENSG00000153446.11	152.597	99.6173	0.652812	0.0104231	148.549	104.369	0.702591	0.0054323	-4.75207		Metazoa_SRP	ENSG00000266422.1
																								GAS6	ENSG00000183087.9	40.3904	26.3004	0.651155	0.0199692	39.7384	34.0465	0.856764	0.274805	-7.74605		METRN	ENSG00000103260.3
																								C7orf50	ENSG00000146540.9	45.6654	29.5936	0.648053	0.00749825	45.0503	40.8959	0.907782	0.380517	-11.3022		MFSD2A	ENSG00000168389.13
																								PDLIM4	ENSG00000131435.8	60.6662	39.3031	0.647859	0.0158327	59.6706	44.2074	0.740858	0.0504176	-4.90426		MGMT	ENSG00000170430.9
																								DDAH2	ENSG00000213722.4	40.7604	26.3079	0.645429	0.00313587	39.7347	29.273	0.736712	0.0179584	-2.96509		MGP	ENSG00000111341.5
																								FHOD3	ENSG00000134775.10	41.5502	26.7819	0.644567	0.0277142	41.0549	26.4339	0.643865	0.00280278	0.348024		MSMB	ENSG00000138294.9
																								PTGFR	ENSG00000122420.5	108.718	69.1071	0.635652	0.00146178	107.694	62.136	0.576968	6.90102e-09	6.97112		MT1G	ENSG00000125144.9
																								FOLR1	ENSG00000110195.7	110.3	70.1107	0.635637	0.0153148	109.252	74.6936	0.683681	0.00698413	-4.58287		MTHFD2	ENSG00000065911.7
																								MGMT	ENSG00000170430.9	51.709	32.8573	0.635427	0.00530446	49.9214	42.9424	0.860201	0.26942	-10.0851		MUC13	ENSG00000173702.3
																								JAG2	ENSG00000184916.4	28.1501	17.6892	0.628386	0.00270421	27.6169	21.9647	0.795336	0.0966298	-4.27558		MUC4	ENSG00000145113.17
																								RPL13AP7	ENSG00000213885.3	46.4181	29.1341	0.627644	0.00605984	45.8305	41.1596	0.898082	0.581136	-12.0255		MXD1	ENSG00000059728.6
																								BCAM	ENSG00000187244.5	99.2255	62.2164	0.62702	0.0246762	97.5971	82.4441	0.844739	0.335485	-20.2277		NAMPT	ENSG00000105835.7
																								SCGB1A1	ENSG00000149021.2	38317.1	23963.3	0.625395	0.00392573	37884.2	23380.8	0.617164	0.00018176	582.537		NEAT1	ENSG00000245532.3
																								ZNF295-AS1	ENSG00000237232.3	30.1633	18.698	0.619892	0.0233935	29.7952	31.71	1.06427	0.735989	-13.0121		NKX3-1	ENSG00000167034.9
																								CAPS	ENSG00000105519.7	2474.33	1513.99	0.611879	0.0295812	2448.29	2080.88	0.849932	0.447172	-566.883		NUDT14	ENSG00000183828.9
																								RP11-864N7.2	ENSG00000227615.1	26.4781	16.1463	0.609799	0.0254903	26.0155	22.9019	0.880319	0.373996	-6.75557		NXF1	ENSG00000162231.8
																								SULT2B1	ENSG00000088002.7	29.0113	17.6244	0.607499	0.00854022	28.293	21.0142	0.742735	0.065652	-3.38982		ORAI1	ENSG00000182500.7
																								RPS17	ENSG00000184779.8	42.1717	25.5762	0.606478	0.00504418	41.6099	36.754	0.883299	0.410767	-11.1778		PARM1	ENSG00000169116.7
																								CRIP1	ENSG00000213145.5	245.855	147.651	0.600563	0.00410063	241.602	205.659	0.851231	0.215665	-58.0078		PDLIM4	ENSG00000131435.8
																								RPS17L	ENSG00000182774.6	43.3629	25.9237	0.597831	0.00220943	43.2204	39.8194	0.921311	0.538899	-13.8957		PIK3AP1	ENSG00000155629.9
																								CCDC81	ENSG00000149201.5	90.697	53.5754	0.590708	0.000453625	89.7188	55.3847	0.617315	1.18471e-05	-1.80931		PLEKHG1	ENSG00000120278.10
																								EPB41L2	ENSG00000079819.11	28.842	16.4685	0.570991	0.0062599	28.092	15.5638	0.554029	2.24995e-05	0.904728		PNMAL1	ENSG00000182013.13
																								CORO2B	ENSG00000103647.8	84.9148	48.4838	0.57097	0.0125364	84.0135	60.4269	0.719251	0.0276924	-11.943		POC1B-GALNT4	ENSG00000259075.1
																								RP3-417G15.1	ENSG00000227008.2	24.9303	13.3679	0.536212	0.00265473	24.317	21.9199	0.901424	0.490105	-8.55201		PPDPF	ENSG00000125534.5
																								EEF1A1P11	ENSG00000228502.1	36.3266	19.195	0.528401	0.000987717	35.6631	26.8886	0.753962	0.0550194	-7.69364		PROS1	ENSG00000184500.10
																								CLDN8	ENSG00000156284.4	55.2467	28.9112	0.52331	0.000324528	54.2505	40.4233	0.745122	0.0262917	-11.5121		PRR4	ENSG00000111215.6
																								PNMAL1	ENSG00000182013.13	24.5368	12.3778	0.504461	0.00172206	24.3087	17.5202	0.720741	0.0538376	-5.1424		PSCA	ENSG00000167653.4
																								ISLR	ENSG00000129009.8	27.2178	13.341	0.490157	0.00208869	26.4717	15.6466	0.591071	0.000291512	-2.30563		PTGFR	ENSG00000122420.5
																								CYP2A13	ENSG00000197838.4	61.923	30.3389	0.489945	0.00416697	61.1897	31.1732	0.509452	0.000115046	-0.834282		PTN	ENSG00000105894.7
																								GPR116	ENSG00000069122.13	34.5529	16.7039	0.48343	0.00378302	34.5814	15.9713	0.461847	0.000202757	0.732574		PTPRC	ENSG00000081237.14
																								MT1G	ENSG00000125144.9	19.7235	9.47584	0.480435	0.042595	19.4297	8.08157	0.41594	0.0020943	1.39427		PTPRH	ENSG00000080031.5
																								HSD17B13	ENSG00000170509.7	219.426	101.342	0.46185	0.0271826	217.484	111.804	0.514081	0.00260236	-10.4624		RAB8B	ENSG00000166128.8
																								ATP6V1B1	ENSG00000116039.7	26.8772	12.1713	0.452849	4.74069e-08	26.2257	13.7604	0.524692	4.1337e-06	-1.58915		RARRES1	ENSG00000118849.5
																								CTD-2531D15.4	ENSG00000255446.1	1161.2	497.862	0.428749	0.0468244	1142.14	567.854	0.497184	0.0152397	-69.9922		RDH10	ENSG00000121039.5
																								METRN	ENSG00000103260.3	38.4785	16.0541	0.417223	0.00238932	38.2418	23.4607	0.613483	0.10492	-7.40656		RGS1	ENSG00000090104.7
																								MGP	ENSG00000111341.5	24.9131	7.03068	0.282208	0.0155103	24.34	12.4861	0.512985	0.0209312	-5.45539		RGS2	ENSG00000116741.6
																																				RN7SL1	ENSG00000258486.1
																																				RN7SL2	ENSG00000265150.1
																																				RNA45S5	ENSG00000225840.1
																																				RP11-124N14.4	ENSG00000229124.1
																																				RP11-161H23.5	ENSG00000258232.1
																																				RP11-175B9.3	ENSG00000236439.3
																																				RP11-234A1.1	ENSG00000242299.1
																																				RP11-254B13.1	ENSG00000240087.3
																																				RP11-742N3.1	ENSG00000227097.4
																																				RP11-761N21.2	ENSG00000234287.1
																																				RP11-864N7.2	ENSG00000227615.1
																																				RP3-417G15.1	ENSG00000227008.2
																																				RPL13AP7	ENSG00000213885.3
																																				RPL9P8	ENSG00000230903.4
																																				RPLP1	ENSG00000137818.7
																																				RPLP2	ENSG00000177600.4
																																				RPS15	ENSG00000115268.4
																																				RPS17	ENSG00000184779.8
																																				RPS17L	ENSG00000182774.6
																																				RPS2P5	ENSG00000240342.2
																																				S100A14	ENSG00000189334.4
																																				S100A9	ENSG00000163220.10
																																				S100P	ENSG00000163993.6
																																				SAA1	ENSG00000173432.6
																																				SAA2	ENSG00000134339.4
																																				SAA2-SAA4	ENSG00000255071.1
																																				SAT1	ENSG00000130066.12
																																				SCARA3	ENSG00000168077.8
																																				SCGB1A1	ENSG00000149021.2
																																				SEC14L3	ENSG00000100012.7
																																				SERPINA3	ENSG00000196136.10
																																				SERPINB11	ENSG00000206072.8
																																				SERPINB2	ENSG00000197632.4
																																				SERPINB3	ENSG00000057149.10
																																				SERPINB4	ENSG00000206073.6
																																				SERPINB5	ENSG00000206075.9
																																				SERPINB8	ENSG00000166401.9
																																				SGK1	ENSG00000118515.7
																																				SLA	ENSG00000155926.9
																																				SLC25A25	ENSG00000148339.8
																																				SLC26A2	ENSG00000155850.7
																																				SLC26A4	ENSG00000091137.6
																																				SLC41A1	ENSG00000133065.6
																																				SLC5A8	ENSG00000256870.2
																																				SLC6A14	ENSG00000087916.7
																																				SLC9A3R2	ENSG00000065054.8
																																				SOCS3	ENSG00000184557.3
																																				SPP1	ENSG00000118785.9
																																				SRPX2	ENSG00000102359.5
																																				SSBP4	ENSG00000130511.9
																																				SSFA2	ENSG00000138434.11
																																				SULT2B1	ENSG00000088002.7
																																				TCN1	ENSG00000134827.3
																																				TFCP2L1	ENSG00000115112.7
																																				THBS1	ENSG00000137801.9
																																				TLR2	ENSG00000137462.6
																																				TM4SF1	ENSG00000169908.6
																																				TMEM178A	ENSG00000152154.6
																																				TNC	ENSG00000041982.10
																																				TNS3	ENSG00000136205.12
																																				TRIB2	ENSG00000071575.7
																																				UPK1B	ENSG00000114638.3
																																				UTP20	ENSG00000120800.4
																																				VHL	ENSG00000134086.7
																																				WFS1	ENSG00000109501.9
																																				WNT5B	ENSG00000111186.8
																																				ZEB2	ENSG00000169554.10
																																				ZFP36	ENSG00000128016.4
																																				ZNF295-AS1	ENSG00000237232.3

## Sheet: E A females
ctl vs E lower											ctl vs E median											ctl vs E upper											ctl vs E all			ctl vs Eex lower											ctl vs Eex median
																																	133
gene_name	ensembl_id	cpm_ctl	cpm_case	ratio	FDR	cpm_ctl	cpm_case	ratio	FDR		gene_name	ensembl_id	cpm_ctl	cpm_case	ratio	FDR	cpm_ctl	cpm_case	ratio	FDR		gene_name	ensembl_id	cpm_ctl	cpm_case	ratio	FDR	cpm_ctl	cpm_case	ratio	FDR		gene_name	ensembl_id		gene_name	ensembl_id	cpm_ctl	cpm_case	ratio	FDR	cpm_ctl	cpm_case	ratio	FDR		gene_name	ensembl_id	cpm_ctl
CYP1B1	ENSG00000138061.7	1.66531	13.0326	7.8259	1.26756e-05	1.67048	12.0971	7.2417	0.00119252		FGFBP1	ENSG00000137440.3	7.69235	37.9593	4.93469	1.1853e-05	7.71012	16.3462	2.12009	0.00971542		KRT6A	ENSG00000205420.6	3.62198	20.5478	5.67309	0.0111909	3.63047	16.2936	4.48802	0.0561018		ADH1C	ENSG00000248144.1		CYP1B1	ENSG00000138061.7	1.66467	13.0201	7.82144	0.000349552	1.69939	11.6681	6.86607	0.177955		CPA3	ENSG00000163751.3	10.0059
CEACAM5	ENSG00000105388.10	17.1662	125.238	7.29559	2.34034e-05	17.2198	70.9208	4.11855	0.0949609		CEACAM5	ENSG00000105388.10	37.0037	160.502	4.33745	6.11167e-05	37.1102	228.217	6.14969	0.00144972		LINC00342	ENSG00000232931.1	7.54892	30.8965	4.09284	0.000352193	7.56838	21.0254	2.77805	0.0662574		ADPRHL2	ENSG00000116863.9		CEACAM5	ENSG00000105388.10	17.1546	116.958	6.81788	0.00126445	17.3538	197.948	11.4066	0.0532868		FGFBP1	ENSG00000137440.3	7.68126
FGFBP1	ENSG00000137440.3	4.58831	15.5798	3.39554	3.73829e-07	4.60091	9.64311	2.09591	0.0723559		CYP1B1	ENSG00000138061.7	3.95651	16.7297	4.22839	0.000247851	3.96618	18.1749	4.58248	0.00528196		PTPRH	ENSG00000080031.5	3.71861	14.3051	3.8469	1.59331e-07	3.72709	12.7888	3.4313	0.0257532		AKR1C2	ENSG00000151632.11		FGFBP1	ENSG00000137440.3	4.58436	19.5905	4.27333	7.17081e-06	4.6183	23.2479	5.03387	0.0532868		CEACAM5	ENSG00000105388.10	36.9775
CPA3	ENSG00000163751.3	5.42722	16.7637	3.08882	0.0137433	5.43554	9.45827	1.74008	0.362071		LINC00342	ENSG00000232931.1	3.74563	14.9422	3.98925	0.00132689	3.75627	10.5978	2.82135	0.0497182		FGFBP1	ENSG00000137440.3	11.5509	44.1157	3.81924	1.70597e-08	11.5776	32.3219	2.79178	0.0561018		ANKRD18A	ENSG00000180071.12		CPA3	ENSG00000163751.3	5.41231	19.4538	3.59436	0.0370313	5.35284	2.96181	0.553316	0.806958		CYP1B1	ENSG00000138061.7	3.95247
UPK1B	ENSG00000114638.3	35.7415	107.568	3.00961	3.82288e-06	35.8094	64.2578	1.79444	0.137134		CPA3	ENSG00000163751.3	10.0181	37.1898	3.71226	0.0416267	10.0425	26.4782	2.63661	0.21442		BEST4	ENSG00000142959.4	10.1456	34.9382	3.44368	0.0122062	10.1663	27.8087	2.73538	0.151163		ANXA3	ENSG00000138772.8		UPK1B	ENSG00000114638.3	35.6818	108.939	3.05308	0.000184157	36.135	129.416	3.58145	0.0859422		CA12	ENSG00000074410.9	7.17232
DPYSL3	ENSG00000113657.8	25.0861	57.3217	2.28499	5.63659e-05	25.1579	38.6081	1.53463	0.112321		CA12	ENSG00000074410.9	7.17973	22.7338	3.16639	7.07843e-06	7.19988	19.627	2.72601	0.00144972		FKBP5	ENSG00000096060.9	45.9653	142.681	3.1041	0.000132571	46.0634	52.8475	1.14728	0.460472		ANXA6	ENSG00000197043.8		MSLN	ENSG00000102854.9	34.8236	80.8558	2.32187	0.0143831	35.4692	69.62	1.96283	0.425388		SERPINB2	ENSG00000197632.4	13.9304
CEACAM6	ENSG00000086548.8	360.144	726.06	2.01603	0.00012545	360.979	560.203	1.5519	0.238781		UPK1B	ENSG00000114638.3	61.7311	153.751	2.49065	7.29976e-05	61.8737	109.917	1.77647	0.0306816		BPIFB2	ENSG00000078898.6	8.31815	25.0352	3.0097	0.0433153	8.33588	32.7108	3.9241	0.0514458		ARRDC2	ENSG00000105643.4		DPYSL3	ENSG00000113657.8	25.0643	57.2792	2.28529	0.00105081	25.34	80.6863	3.18415	0.0561354		CCNA1	ENSG00000133101.4	10.544
S100P	ENSG00000163993.6	102.316	203.417	1.98813	0.000366252	102.552	131.795	1.28516	0.561062		SERPINB2	ENSG00000197632.4	13.9427	32.5316	2.33323	0.00169122	13.9807	10.397	0.743671	0.401937		TPSB2	ENSG00000197253.8	19.4897	58.645	3.00903	0.0435582	19.5447	22.0419	1.12777	0.926676		ATP13A4	ENSG00000127249.10		FHL1	ENSG00000022267.12	8.16742	18.6637	2.28514	0.0232189	8.33197	27.7535	3.33096	0.108492		SRPX2	ENSG00000102359.5	8.86762
TFCP2L1	ENSG00000115112.7	15.7453	29.9679	1.90329	0.0045321	15.7766	28.2013	1.78754	0.09812		KIT	ENSG00000157404.11	9.37046	21.8348	2.33017	0.00869352	9.39985	14.0013	1.48953	0.147261		TCN1	ENSG00000134827.3	5.80424	17.1227	2.95004	0.010135	5.82253	28.5923	4.91063	0.00684757		ATP6V1B1	ENSG00000116039.7		MFSD2A	ENSG00000168389.13	8.11747	18.3572	2.26144	3.99902e-05	8.30813	20.1849	2.42954	0.0532868		KIT	ENSG00000157404.11	9.36598
GPT2	ENSG00000166123.9	15.1119	27.3012	1.8066	3.73829e-07	15.1539	22.0241	1.45336	0.0283274		SRPX2	ENSG00000102359.5	8.873	19.2297	2.16721	0.000844974	8.89931	19.7624	2.22067	0.0196837		TPSAB1	ENSG00000172236.11	32.7942	96.2234	2.93416	0.0407203	32.8998	46.735	1.42053	0.797982		AZGP1	ENSG00000160862.8		CDC20B	ENSG00000164287.8	14.0597	31.6166	2.24874	0.000347719	14.2388	28.6578	2.01266	0.208386		MUC5AC	ENSG00000215182.6	755.195
TNC	ENSG00000041982.10	21.2747	38.3858	1.80429	0.00240624	21.3337	39.3952	1.84662	0.0211301		CDC20B	ENSG00000164287.8	20.513	44.0587	2.14785	0.000273459	20.5713	19.1305	0.929965	0.938211		CA12	ENSG00000074410.9	10.8494	31.7776	2.92896	9.09554e-06	10.8805	42.2227	3.88058	0.00308866		BEST4	ENSG00000142959.4		TFCP2L1	ENSG00000115112.7	15.718	34.0157	2.16412	0.00237558	15.9721	32.7343	2.04947	0.255295		SERPINB13	ENSG00000197641.7	12.1215
FUT3	ENSG00000171124.8	16.8535	29.7146	1.76311	0.000410808	16.8802	24.1054	1.42802	0.0911824		DPYSL3	ENSG00000113657.8	35.7494	75.6976	2.11745	0.000533406	35.8259	61.7209	1.7228	0.0663066		CEACAM5	ENSG00000105388.10	101.043	282.536	2.79618	0.00201949	101.369	330.453	3.2599	0.0186829		BIRC3	ENSG00000023445.8		FUT3	ENSG00000171124.8	16.8156	35.9959	2.14063	0.000121551	17.0072	26.339	1.5487	0.363721		CDC20B	ENSG00000164287.8	20.5025
MSLN	ENSG00000102854.9	34.8593	61.3999	1.76136	0.0257422	34.9552	63.1888	1.80771	0.144819		PILRB	ENSG00000121716.12	10.4195	20.7714	1.9935	0.0352554	10.4539	17.3275	1.6575	0.284252		CDC20B	ENSG00000164287.8	26.298	68.7371	2.61378	0.00451232	26.3675	38.1707	1.44764	0.268731		BPIFB2	ENSG00000078898.6		SERPINB5	ENSG00000206075.9	17.5505	35.4221	2.0183	0.00076779	17.5526	41.5027	2.36448	0.106276		UPK1B	ENSG00000114638.3	61.6421
SERPINB5	ENSG00000206075.9	17.5733	30.3811	1.72882	0.000925368	17.614	31.165	1.76933	0.0167859		CSTA	ENSG00000121552.3	14.6565	29.093	1.98499	0.00232083	14.6809	20.4202	1.39093	0.107479		ANKRD18A	ENSG00000180071.12	11.1694	28.9018	2.58758	0.0280304	11.1971	18.8301	1.6817	0.203379		C14orf132	ENSG00000227051.4		CEACAM6	ENSG00000086548.8	359.641	695.812	1.93474	0.00679644	366.009	715.337	1.95442	0.243283		DPYSL3	ENSG00000113657.8	35.6987
PARM1	ENSG00000169116.7	18.8727	30.9728	1.64114	0.000657943	18.9073	32.7253	1.73083	0.00735283		CCNA1	ENSG00000133101.4	10.5602	20.7992	1.96959	0.00456551	10.5827	12.3951	1.17127	0.565578		TFCP2L1	ENSG00000115112.7	32.754	81.0331	2.47399	2.46813e-05	32.8284	56.6008	1.72414	0.0256314		C15orf48	ENSG00000166920.6		MTND2P28	ENSG00000225630.1	583.709	1127.45	1.93152	0.0358429	585.529	716.209	1.22318	0.815473		SERPINB5	ENSG00000206075.9	23.9551
CD44	ENSG00000026508.11	76.9007	125.767	1.63545	0.00110281	77.0708	99.0903	1.2857	0.217364		SERPINB13	ENSG00000197641.7	12.1385	23.6449	1.94794	0.0047805	12.1659	20.6094	1.69402	0.0726726		GCNT3	ENSG00000140297.8	7.55116	18.4732	2.44641	2.3193e-06	7.5612	13.5617	1.79359	0.0794317		C2orf40	ENSG00000119147.5		S100P	ENSG00000163993.6	102.197	197.304	1.93062	0.0150983	105.156	206.293	1.96178	0.224917		MSLN	ENSG00000102854.9	54.1855
KCNE3	ENSG00000175538.6	39.6072	64.256	1.62233	0.000418992	39.7048	53.8365	1.35592	0.193526		TFCP2L1	ENSG00000115112.7	23.5706	44.9435	1.90676	0.000250285	23.6324	38.1858	1.61582	0.061687		ITGAX	ENSG00000140678.12	8.14083	19.8559	2.43905	0.0332706	8.16014	7.48658	0.917458	0.916032		CA12	ENSG00000074410.9		MTND1P23	ENSG00000225972.1	32.5726	62.3896	1.9154	0.0361389	32.9432	22.1684	0.672927	0.72004		MFSD2A	ENSG00000168389.13	11.4234
TM4SF1	ENSG00000169908.6	25.373	40.9736	1.61485	0.00149226	25.4345	29.2388	1.14957	0.559345		MFSD2A	ENSG00000168389.13	11.4383	21.581	1.88674	5.63457e-06	11.4671	20.8191	1.81556	0.00469143		CD109	ENSG00000156535.8	7.0651	17.1326	2.42496	8.76419e-06	7.08711	12.5767	1.77459	0.0771927		CCDC8	ENSG00000169515.5		CD44	ENSG00000026508.11	76.7816	140.566	1.83072	0.00363136	76.6288	114.507	1.49431	0.422723		CSTA	ENSG00000121552.3	14.6179
GMDS	ENSG00000112699.6	17.5955	28.3758	1.61267	0.000201879	17.6356	24.3769	1.38225	0.110764		TM4SF1	ENSG00000169908.6	32.8926	62.0582	1.88669	4.84175e-05	32.9805	43.3615	1.31476	0.162874		UPK1B	ENSG00000114638.3	93.2155	218.597	2.34508	0.000896736	93.4444	197.59	2.11452	0.0546593		CCDC81	ENSG00000149201.5		GPT2	ENSG00000166123.9	15.1006	27.5449	1.8241	2.24537e-05	15.3044	24.7444	1.61682	0.164594		DSC3	ENSG00000134762.12	13.0226
GPRC5A	ENSG00000013588.5	52.4657	83.9727	1.60052	3.54297e-05	52.6459	61.3524	1.16538	0.427393		FHL1	ENSG00000022267.12	13.488	25.2735	1.87378	0.00306138	13.5158	19.5115	1.44361	0.352459		SERPINB2	ENSG00000197632.4	20.4599	47.926	2.34244	0.00424776	20.513	33.1831	1.61766	0.301906		CCNA1	ENSG00000133101.4		TNC	ENSG00000041982.10	21.258	38.7322	1.82201	0.0159117	21.5349	48.1157	2.23431	0.186484		FHL1	ENSG00000022267.12	13.4596
KRT23	ENSG00000108244.12	36.2345	56.4908	1.55903	0.000138107	36.3273	46.8905	1.29078	0.196277		MSLN	ENSG00000102854.9	54.343	101.74	1.87219	0.00868142	54.4578	77.7321	1.42738	0.351438		SRPX2	ENSG00000102359.5	11.5449	25.378	2.1982	0.00134025	11.5724	25.1425	2.17263	0.0345035		CD109	ENSG00000156535.8		KRT23	ENSG00000108244.12	36.2077	61.2949	1.69287	2.52451e-05	36.8439	39.0108	1.05881	0.907753		TFCP2L1	ENSG00000115112.7	23.5359
S100A16	ENSG00000188643.5	41.0975	63.6383	1.54847	0.00138606	41.1699	55.4894	1.34781	0.242777		DSC3	ENSG00000134762.12	13.0396	23.5508	1.8061	0.000137416	13.0725	23.5199	1.7992	0.00232325		DPYSL3	ENSG00000113657.8	46.9734	102.379	2.17951	0.000356294	47.1173	98.9953	2.10104	0.0182445		CD44	ENSG00000026508.11		DGKA	ENSG00000065357.14	14.9987	25.1078	1.67399	0.00400457	15.0888	31.6043	2.09455	0.068155		FUT3	ENSG00000171124.8	21.4481
KLHL6	ENSG00000172578.7	69.7125	107.36	1.54004	0.00624728	69.8415	96.9755	1.38851	0.288464		SLC5A8	ENSG00000256870.2	28.525	51.2521	1.79674	0.000821471	28.5725	51.7962	1.8128	0.00829883		SERPINB13	ENSG00000197641.7	18.0661	37.0115	2.04867	0.00352585	18.1104	29.0705	1.60518	0.214689		CDC20B	ENSG00000164287.8		GPRC5A	ENSG00000013588.5	52.4714	87.0654	1.65929	0.00044312	53.6057	82.0627	1.53086	0.186484		CD44	ENSG00000026508.11	94.1118
AKR1C2	ENSG00000151632.11	50.4444	77.0483	1.52739	0.020307	50.5774	98.7871	1.95319	0.00770499		FUT3	ENSG00000171124.8	21.46	38.3245	1.78586	8.55114e-05	21.535	35.7485	1.66002	0.033539		AZGP1	ENSG00000160862.8	13.5618	27.5162	2.02895	0.00231488	13.5909	28.2151	2.07604	0.0314965		CEACAM5	ENSG00000105388.10		S100A16	ENSG00000188643.5	41.019	67.5567	1.64696	0.00234376	41.6788	53.3	1.27883	0.620018		TNC	ENSG00000041982.10	29.8206
MT-ND2	ENSG00000198763.3	7130.15	10768.6	1.51029	0.038447	7145.87	10188.2	1.42574	0.203893		CD44	ENSG00000026508.11	94.2504	166.56	1.76721	0.00432063	94.4975	124.217	1.3145	0.204138		DSC3	ENSG00000134762.12	17.1604	34.5402	2.01278	0.00445438	17.2079	33.6818	1.95735	0.0485607		CEACAM6	ENSG00000086548.8		GMDS	ENSG00000112699.6	17.5701	28.5024	1.62221	0.00355797	17.8989	25.4167	1.42001	0.402493		TM4SF1	ENSG00000169908.6	32.8604
FUT2	ENSG00000176920.10	29.9634	45.1229	1.50593	0.00402705	30.0361	52.2114	1.73829	0.00373135		FKBP5	ENSG00000096060.9	34.7117	60.0849	1.73097	0.000465283	34.7919	44.2163	1.27088	0.311724		ITGA6	ENSG00000091409.10	16.678	32.6285	1.95638	9.52591e-06	16.7309	26.4724	1.58225	0.0780016		CELF2	ENSG00000048740.11		TM4SF1	ENSG00000169908.6	25.3392	40.9002	1.61411	0.0138045	25.6046	39.0595	1.52549	0.352206		SERPINB4	ENSG00000206073.6	25.799
S100A14	ENSG00000189334.4	59.7251	89.8735	1.50478	0.000114194	59.8866	79.5648	1.32859	0.0949609		RNASE1	ENSG00000129538.9	14.471	24.6979	1.70672	0.0102115	14.497	12.8745	0.888081	0.720742		ADPRHL2	ENSG00000116863.9	41.9486	81.9265	1.95302	0.0494044	42.0884	63.9353	1.51907	0.265512		CLDN8	ENSG00000156284.4		CORO1C	ENSG00000110880.6	25.5814	40.7712	1.59378	0.003034	25.9968	37.5728	1.44529	0.347524		TNS4	ENSG00000131746.8	17.7062
KLF4	ENSG00000136826.9	25.1386	37.8235	1.5046	0.000177785	25.1929	24.9641	0.990919	0.982491		SLC26A2	ENSG00000155850.7	42.6918	72.4265	1.6965	0.000813541	42.7958	67.9775	1.58841	0.0151896		SERPINB5	ENSG00000206075.9	32.6996	62.8596	1.92233	0.013704	32.7541	49.2386	1.50328	0.146493		CLU	ENSG00000120885.14		SFN	ENSG00000175793.10	24.1445	38.2946	1.58606	0.0150268	24.3163	29.0798	1.1959	0.770016		FKBP5	ENSG00000096060.9	34.6617
PRDX5	ENSG00000126432.9	942.653	621.828	0.659657	0.0353689	944.505	804.88	0.852171	0.543159		SERPINB5	ENSG00000206075.9	23.9799	40.2687	1.67927	0.00173117	24.0405	38.2449	1.59085	0.0294648		C15orf48	ENSG00000166920.6	11.9293	22.7431	1.90649	0.0296383	11.9572	15.5747	1.30254	0.530135		CPA3	ENSG00000163751.3		PARM1	ENSG00000169116.7	18.8379	29.198	1.54996	0.0150983	19.3658	35.2484	1.82014	0.178988		SLC5A8	ENSG00000256870.2	28.4365
POU2AF1	ENSG00000110777.7	36.594	23.9421	0.654262	0.0158772	36.6956	33.797	0.92101	0.820085		S100A16	ENSG00000188643.5	54.4826	88.3582	1.62177	4.75138e-05	54.6651	72.6736	1.32943	0.0917322		TM4SF1	ENSG00000169908.6	42.7592	77.4917	1.81228	0.00257551	42.888	74.202	1.73013	0.0327721		CSTA	ENSG00000121552.3		FUT2	ENSG00000176920.10	29.918	45.081	1.50682	0.0247629	30.5571	46.4787	1.52105	0.3739		DGKA	ENSG00000065357.14	19.9554
EFNB3	ENSG00000108947.4	38.6555	24.9216	0.64471	0.00342868	38.7537	28.1577	0.726581	0.15328		MT-ND1	ENSG00000198888.2	7059.77	11339.8	1.60625	0.0310393	7083.75	12000	1.69401	0.100295		TMEM120B	ENSG00000188735.7	23.4436	41.7142	1.77935	0.0191187	23.5057	35.0842	1.49258	0.0822333		CTD-2531D15.4	ENSG00000255446.1		S100A14	ENSG00000189334.4	59.6869	89.8071	1.50464	0.00230203	61.2226	82.4573	1.34685	0.465938		SLC51A	ENSG00000163959.5	17.408
EPHX1	ENSG00000143819.8	554.006	355.029	0.64084	0.013428	555.341	455.174	0.81963	0.357271		CELF2	ENSG00000048740.11	17.7132	28.4291	1.60496	0.000219697	17.768	19.9296	1.12165	0.607431		CCNA1	ENSG00000133101.4	16.9099	29.9968	1.77392	0.0246467	16.9588	16.8427	0.993151	0.980583		CYP1B1	ENSG00000138061.7		SLC41A1	ENSG00000133065.6	63.8941	42.1201	0.659218	0.0168544	64.6609	48.6517	0.752413	0.523299		SFN	ENSG00000175793.10	31.3603
LPAR3	ENSG00000171517.5	78.4948	49.375	0.629023	5.1468e-05	78.6739	58.622	0.745126	0.112881		SERPINB4	ENSG00000206073.6	25.8471	41.1569	1.59232	0.00139933	25.9149	37.6234	1.4518	0.0739605		SLC5A8	ENSG00000256870.2	40.9645	71.8613	1.75423	0.00679198	41.0873	71.9442	1.75101	0.0561361		CYP27A1	ENSG00000135929.4		MIPOL1	ENSG00000151338.13	93.8451	61.4215	0.654499	0.0159117	93.6832	91.0256	0.971633	0.958674		S100A16	ENSG00000188643.5	54.4793
ANXA6	ENSG00000197043.8	31.1735	19.5522	0.627205	0.0198426	31.2566	24.9314	0.797637	0.318471		S100A14	ENSG00000189334.4	70.2945	110.807	1.57632	0.000460967	70.5333	111.366	1.57892	0.0165401		TMEM64	ENSG00000180694.9	13.5552	23.6894	1.74762	0.00176109	13.5924	16.9456	1.2467	0.293309		CYP2A13	ENSG00000197838.4		SUSD4	ENSG00000143502.9	39.9886	26.0509	0.651459	0.00364756	40.3813	36.7586	0.910287	0.761138		SLC26A2	ENSG00000155850.7	42.6399
HHLA2	ENSG00000114455.9	61.7067	38.1952	0.618981	0.0113147	61.8813	45.9006	0.741752	0.338583		IRAK3	ENSG00000090376.4	20.5378	32.3565	1.57546	0.000282137	20.6019	33.7387	1.63765	0.00508325		SLC26A2	ENSG00000155850.7	53.1114	91.287	1.71878	0.00589843	53.2177	102.273	1.92178	0.0414766		DGKA	ENSG00000065357.14		C11orf92	ENSG00000196167.5	48.0746	30.9891	0.644605	0.0149836	48.1643	41.9934	0.871878	0.785181		EPS8L1	ENSG00000131037.10	34.0222
SLC41A1	ENSG00000133065.6	63.9443	39.5575	0.618624	0.000110813	64.1213	45.8133	0.71448	0.110156		DGKA	ENSG00000065357.14	19.9914	31.2079	1.56107	0.000344098	20.0273	30.3516	1.51551	0.0192668		MFSD2A	ENSG00000168389.13	14.9148	25.1894	1.68888	1.81389e-05	14.9508	29.8372	1.9957	0.00121471		DPYSL3	ENSG00000113657.8		CYP27A1	ENSG00000135929.4	58.3783	36.7029	0.628707	0.035441	58.5473	24.9714	0.426517	0.120538		SGK1	ENSG00000118515.7	50.5889
CLU	ENSG00000120885.14	1368.65	846.312	0.618354	0.00522477	1372.04	993.917	0.724407	0.156837		GPRC5A	ENSG00000013588.5	64.0404	99.9113	1.56013	8.70499e-05	64.2405	80.3452	1.25069	0.139526		CELF2	ENSG00000048740.11	22.7388	38.3378	1.686	0.00134025	22.7772	23.6867	1.03993	0.917172		DSC3	ENSG00000134762.12		LPAR3	ENSG00000171517.5	78.3742	48.4439	0.61811	0.000154324	79.7016	58.3071	0.731567	0.461208		CELF2	ENSG00000048740.11	17.6966
RAB6B	ENSG00000154917.6	29.3711	18.1062	0.616465	0.00110281	29.4298	22.9604	0.780176	0.225674		AKR1C2	ENSG00000151632.11	62.6439	97.2535	1.55248	0.0382224	62.7514	118.407	1.88691	0.0567077		RAPGEFL1	ENSG00000108352.6	37.0842	62.0923	1.67436	0.0122879	37.1926	45.4293	1.22146	0.204223		EFNB3	ENSG00000108947.4		CLU	ENSG00000120885.14	1366.66	838.787	0.61375	0.0263888	1388.5	937.068	0.67488	0.488481		KRT23	ENSG00000108244.12	46.2347
CYP27A1	ENSG00000135929.4	58.5606	35.7912	0.611181	0.00353058	58.5997	43.5339	0.742903	0.200936		HCAR2	ENSG00000182782.7	37.6958	58.3981	1.54919	0.0150396	37.8296	49.6033	1.31123	0.316292		TSC22D3	ENSG00000157514.12	103.954	173.634	1.6703	0.000763813	104.208	100.989	0.96911	0.905039		EMP1	ENSG00000134531.5		C8orf42	ENSG00000180190.7	25.0871	14.9122	0.594416	0.000608849	25.1911	16.5639	0.657529	0.344367		IGFBP3	ENSG00000146674.9	92.964
OSBPL6	ENSG00000079156.12	126.587	76.2514	0.602361	0.000142387	126.945	92.4069	0.727931	0.158694		TSC22D3	ENSG00000157514.12	81.6837	125.907	1.5414	0.00170143	81.7608	90.0866	1.10183	0.755282		CD44	ENSG00000026508.11	134.388	222.628	1.65661	0.00960989	134.697	188.124	1.39664	0.383169		EPB41L2	ENSG00000079819.11		OSBPL6	ENSG00000079156.12	126.479	75.1562	0.594219	0.00124534	127.528	83.8713	0.657672	0.366836		GPRC5A	ENSG00000013588.5	63.9904
CCDC8	ENSG00000169515.5	25.1382	14.6057	0.581016	0.00756756	25.2079	16.4314	0.651837	0.140389		EPS8L1	ENSG00000131037.10	34.0723	52.4211	1.53852	0.00237163	34.1616	37.505	1.09787	0.568661		MYADM	ENSG00000179820.11	66.9334	110.373	1.64899	8.76419e-06	67.0645	89.7969	1.33896	0.0561018		EPHX1	ENSG00000143819.8		CCDC8	ENSG00000169515.5	25.1259	14.9171	0.593695	0.0446128	25.8032	18.0292	0.69872	0.58079		GPT2	ENSG00000166123.9	19.2154
PROS1	ENSG00000184500.10	375.5	213.498	0.56857	0.0251959	376.428	285.839	0.759346	0.376272		EMP1	ENSG00000134531.5	21.4905	32.8944	1.53065	0.0221919	21.5402	23.3007	1.08174	0.847182		DGKA	ENSG00000065357.14	25.0835	41.026	1.63558	0.000612237	25.1647	40.5889	1.61293	0.0124638		EPS8L1	ENSG00000131037.10		RAB6B	ENSG00000154917.6	29.3168	16.6861	0.569163	0.00289095	29.3997	24.6343	0.83791	0.710998		S100A14	ENSG00000189334.4	70.2984
TNS3	ENSG00000136205.12	54.458	27.6313	0.507387	0.00149226	54.5816	34.7993	0.637565	0.125794		GPT2	ENSG00000166123.9	19.2712	29.3795	1.52453	6.11167e-05	19.3119	29.5169	1.52843	0.00222465		FAM3B	ENSG00000183844.12	21.5655	35.0852	1.62692	0.00333071	21.6092	27.5352	1.27423	0.195059		FABP6	ENSG00000170231.11		MAOB	ENSG00000069535.11	63.1403	34.0668	0.539541	0.00793007	63.424	45.6911	0.720407	0.554981		TGM2	ENSG00000198959.7	516.441
MAOB	ENSG00000069535.11	63.2513	31.5972	0.49955	0.000466187	63.3827	42.9533	0.677682	0.155367		TNC	ENSG00000041982.10	29.9087	45.3592	1.51659	0.0401134	29.9547	59.4486	1.98462	0.02054		IRAK3	ENSG00000090376.4	26.1047	41.9956	1.60874	0.0108013	26.1405	37.3401	1.42844	0.0514458		FAM3B	ENSG00000183844.12		WNT5B	ENSG00000111186.8	22.6809	11.8612	0.52296	0.00876913	22.7908	11.9996	0.526512	0.338528		ADH1C	ENSG00000248144.1	202.016
CLDN8	ENSG00000156284.4	33.0571	16.5036	0.499246	0.017438	33.1414	18.5521	0.559786	0.164512		ANXA3	ENSG00000138772.8	22.2085	33.5798	1.51202	0.00710438	22.2527	36.5471	1.64236	0.0107401		IGFBP3	ENSG00000146674.9	118.752	191.041	1.60874	0.00395368	119.016	149.679	1.25764	0.222085		FGFBP1	ENSG00000137440.3		CCDC81	ENSG00000149201.5	70.9112	33.1019	0.466809	0.000766001	71.0432	46.5805	0.655664	0.422723		LPAR3	ENSG00000171517.5	87.3806
SLIT2	ENSG00000145147.14	23.0632	11.4783	0.497688	0.0112857	23.1321	9.39136	0.405989	0.0120241		CEACAM6	ENSG00000086548.8	567.911	853.799	1.5034	0.00742337	569.243	822.215	1.4444	0.0562146		GPRC5A	ENSG00000013588.5	77.0445	122.558	1.59074	0.00349202	77.2093	102.751	1.33082	0.158136		FHL1	ENSG00000022267.12		GSTA2	ENSG00000244067.1	412.067	191.05	0.463638	0.0450355	418.232	325.755	0.778885	0.75963		CCDC8	ENSG00000169515.5	30.3771
GSTA2	ENSG00000244067.1	413	201.872	0.488794	0.0209251	413.784	335.899	0.811774	0.683314		SLAMF7	ENSG00000026751.11	41.2167	27.1377	0.658415	0.0427231	41.3044	36.6251	0.886711	0.789637		BIRC3	ENSG00000023445.8	27.8171	44.2329	1.59013	0.0188348	27.8963	34.4243	1.23401	0.366089		FHOD3	ENSG00000134775.10													STEAP4	ENSG00000127954.8	174.758
CCDC81	ENSG00000149201.5	70.9323	33.1213	0.466942	1.13147e-05	71.1536	40.6475	0.571264	0.0047986		LMO3	ENSG00000048540.10	73.3387	48.0762	0.655537	0.00505394	73.4983	41.8965	0.570033	0.0208877		GPT2	ENSG00000166123.9	23.0324	36.5398	1.58645	1.70597e-08	23.09	34.0758	1.47578	0.0114093		FKBP5	ENSG00000096060.9													FMO2	ENSG00000094963.9	121.534
GPR116	ENSG00000069122.13	21.4826	9.66243	0.44978	0.0492699	21.5092	8.91932	0.414675	0.115184		TMEM45A	ENSG00000181458.6	83.6873	54.8505	0.655422	0.036166	83.8727	79.698	0.950226	0.863835		EPS8L1	ENSG00000131037.10	39.8058	63.0405	1.5837	0.00504862	39.912	47.8213	1.19817	0.488176		FUT2	ENSG00000176920.10													C8orf42	ENSG00000180190.7	29.463
SERPINB7	ENSG00000166396.8	17.6686	7.41948	0.419925	0.0339171	17.7193	12.4174	0.700785	0.454148		ADH1C	ENSG00000248144.1	202.214	132.427	0.654886	0.0052461	202.754	191.555	0.944762	0.813975		HCAR2	ENSG00000182782.7	52.4133	82.8029	1.57981	0.0187165	52.5778	62.8906	1.19614	0.462429		FUT3	ENSG00000171124.8													LMO3	ENSG00000048540.10	73.2381
CYP2A13	ENSG00000197838.4	31.8566	12.9831	0.40755	0.0207218	31.8954	18.745	0.587703	0.372711		ST8SIA4	ENSG00000113532.7	70.2518	45.4435	0.646866	0.0196838	70.4837	65.462	0.928754	0.857863		NEK6	ENSG00000119408.12	28.9526	45.6533	1.57683	0.0186879	29.0175	43.6775	1.50521	0.0920862		GALNT5	ENSG00000136542.4													ANXA6	ENSG00000197043.8	38.8887
HSD17B13	ENSG00000170509.7	91.0847	36.6259	0.402108	0.0375044	91.2749	37.4541	0.410343	0.295045		OSBPL6	ENSG00000079156.12	144.067	92.7198	0.64359	9.21364e-05	144.51	130.883	0.905702	0.474858		EMP1	ENSG00000134531.5	30.9363	48.7671	1.57637	0.00659362	31.0244	38.1983	1.23123	0.50248		GCNT3	ENSG00000140297.8													FABP6	ENSG00000170231.11	96.1492
TMEM45A	ENSG00000181458.6	63.861	24.7036	0.386835	0.00531363	64.0307	46.2712	0.722641	0.613754		FABP6	ENSG00000170231.11	96.2457	61.2331	0.636217	0.000450031	96.5823	79.3189	0.821257	0.307283		MICAL1	ENSG00000135596.13	25.2006	39.7031	1.57548	0.0469056	25.2477	26.5388	1.05114	0.807714		GMDS	ENSG00000112699.6													RAB6B	ENSG00000154917.6	34.8877
SCGB1A1	ENSG00000149021.2	20904	7847.61	0.375412	0.00574102	20965.7	15188	0.724418	0.489623		ANXA6	ENSG00000197043.8	38.9104	24.7399	0.635817	0.00720429	39.0464	29.4706	0.754759	0.161701		S100A14	ENSG00000189334.4	85.629	134.87	1.57505	0.000156545	85.8572	122.836	1.4307	0.0997004		GPR116	ENSG00000069122.13													MUC15	ENSG00000169550.8	206.874
KCNA1	ENSG00000111262.4	14.8184	4.74334	0.320097	0.000437342	14.8467	4.62993	0.311849	0.00658146		HHLA2	ENSG00000114455.9	77.7298	49.2123	0.63312	0.000198128	77.8846	68.792	0.883255	0.461485		S100A2	ENSG00000196754.5	80.1355	125.859	1.57057	0.011601	80.3745	114.17	1.42047	0.139795		GPRC5A	ENSG00000013588.5													CYP4X1	ENSG00000186377.6	96.166
											C2orf40	ENSG00000119147.5	225.719	142.221	0.630078	0.0206279	226.427	173.624	0.766799	0.271178		ARRDC2	ENSG00000105643.4	20.2863	31.5486	1.55517	0.00775032	20.3369	23.6998	1.16536	0.349997		GPT2	ENSG00000166123.9													WNT5B	ENSG00000111186.8	28.1788
											CLU	ENSG00000120885.14	1693.29	1065.2	0.629076	0.00483047	1698.31	1356.83	0.798932	0.405223		SGK1	ENSG00000118515.7	61.3737	95.0978	1.54949	0.0205986	61.5318	80.8371	1.31374	0.263534		GRIN3B	ENSG00000116032.5													HHLA2	ENSG00000114455.9	77.6195
											RAB6B	ENSG00000154917.6	34.94	21.9427	0.62801	6.11167e-05	35.0098	26.0115	0.742977	0.029392		FUT3	ENSG00000171124.8	29.7884	46.136	1.54879	0.00274715	29.8585	46.574	1.55982	0.0312638		GSTA2	ENSG00000244067.1													CCDC81	ENSG00000149201.5	83.566
											MUC15	ENSG00000169550.8	207.125	128.142	0.618671	0.000247851	207.673	184.547	0.888644	0.493654		GALNT5	ENSG00000136542.4	23.1937	35.7427	1.54105	0.00424776	23.2642	36.3271	1.56151	0.0133541		HCAR2	ENSG00000182782.7													OSBPL6	ENSG00000079156.12	143.96
											CCDC81	ENSG00000149201.5	83.6857	51.754	0.618434	0.000273459	83.8294	64.2724	0.766705	0.172763		C14orf132	ENSG00000227051.4	66.9516	43.6194	0.651506	0.000879043	67.1439	47.663	0.709863	0.058561		HHLA2	ENSG00000114455.9													MAOB	ENSG00000069535.11	74.4515
											TNS3	ENSG00000136205.12	66.9293	40.4987	0.605097	0.00273143	67.0442	40.432	0.603064	0.0278637		ATP13A4	ENSG00000127249.10	28.8225	18.7191	0.64946	0.000125155	28.8672	21.5336	0.745953	0.0506064		HSD17B13	ENSG00000170509.7													TMEM45A	ENSG00000181458.6	83.5324
											GSTA2	ENSG00000244067.1	524.62	310.941	0.592697	0.00992263	525.996	451.758	0.858862	0.500699		ANXA6	ENSG00000197043.8	48.9157	31.7548	0.649175	0.0109895	49.0319	37.3853	0.762469	0.243658		IGFBP3	ENSG00000146674.9													KCNMB2	ENSG00000197584.7	28.1657
											CCDC8	ENSG00000169515.5	30.4203	17.8359	0.586317	0.000286405	30.4854	20.1139	0.659788	0.0377584		TMEM45A	ENSG00000181458.6	110.164	70.7462	0.64219	0.0403985	110.508	93.7029	0.847932	0.541348		IRAK3	ENSG00000090376.4													ITM2A	ENSG00000078596.6	29.5319
											KCNMB2	ENSG00000197584.7	28.1949	15.8595	0.562496	0.000607314	28.274	21.9295	0.775606	0.229417		TNS3	ENSG00000136205.12	83.2404	52.178	0.626834	0.000171489	83.392	54.1006	0.64875	0.0100698		ISLR	ENSG00000129009.8													PROS1	ENSG00000184500.10	493.141
											ITM2A	ENSG00000078596.6	29.5851	16.3119	0.551355	0.0100516	29.6383	23.2491	0.78443	0.379473		ATP6V1B1	ENSG00000116039.7	30.3268	18.9349	0.624362	0.0410017	30.3805	19.8592	0.653683	0.151768		ITGA6	ENSG00000091409.10													SCGB1A1	ENSG00000149021.2	27479.3
											WNT5B	ENSG00000111186.8	28.1903	15.4121	0.546718	0.000245979	28.2773	15.3285	0.542078	0.0236174		ISLR	ENSG00000129009.8	29.956	18.6308	0.62194	0.0441178	30.0396	21.3332	0.710171	0.280493		ITGAX	ENSG00000140678.12													SLIT2	ENSG00000145147.14	28.2253
											MAOB	ENSG00000069535.11	74.4896	40.3761	0.542037	7.89246e-05	74.7014	55.9158	0.748525	0.0806879		KCNMB2	ENSG00000197584.7	34.1773	21.1705	0.61943	0.000352193	34.2841	29.6226	0.864035	0.441178		ITM2A	ENSG00000078596.6													FHOD3	ENSG00000134775.10	34.9639
											PROS1	ENSG00000184500.10	494.466	254.609	0.514916	0.000168846	495.28	413.295	0.834468	0.612152		SCGB1A1	ENSG00000149021.2	37168.6	22491.1	0.605112	0.0487785	37261.3	30852.5	0.828005	0.56644		KCNA1	ENSG00000111262.4													PTGFR	ENSG00000122420.5	99.6537
											CLDN8	ENSG00000156284.4	44.5572	22.7289	0.510107	0.00477977	44.6525	30.4252	0.681376	0.171216		GRIN3B	ENSG00000116032.5	28.0661	16.4666	0.586709	0.0264342	28.0976	19.8155	0.705238	0.332928		KCNE3	ENSG00000175538.6													CLDN8	ENSG00000156284.4	44.494
											GPR116	ENSG00000069122.13	30.1319	15.1075	0.50138	0.0359945	30.2376	16.4601	0.544357	0.191178		ST8SIA4	ENSG00000113532.7	91.7798	53.8466	0.586694	0.000302606	91.9891	89.7178	0.975309	0.982837		KCNMB2	ENSG00000197584.7													VGLL3	ENSG00000206538.3	16.5444
											SLIT2	ENSG00000145147.14	28.2605	14.0011	0.49543	0.00115794	28.3364	18.3744	0.648439	0.139944		CCDC8	ENSG00000169515.5	37.9972	22.2288	0.585011	3.58096e-07	38.1173	27.7259	0.727384	0.0893829		KIT	ENSG00000157404.11
											SCGB1A1	ENSG00000149021.2	27524.4	13362.1	0.485464	0.0025442	27581.8	20204.6	0.732536	0.241063		ITM2A	ENSG00000078596.6	40.665	22.7377	0.559147	0.0245689	40.7826	28.8061	0.706333	0.303896		KLF4	ENSG00000136826.9
											PTGFR	ENSG00000122420.5	99.844	48.0759	0.48151	9.21364e-05	100.102	67.1535	0.670851	0.107911		CLDN8	ENSG00000156284.4	61.5122	34.2772	0.557243	0.01177	61.6843	37.8544	0.613679	0.142187		KLHL6	ENSG00000172578.7
											FHOD3	ENSG00000134775.10	35.0076	16.3101	0.465901	0.000849978	35.1015	20.0638	0.571594	0.0803075		PTGFR	ENSG00000122420.5	122.527	65.7152	0.536334	4.36642e-05	122.662	95.2838	0.776797	0.166068		KRT23	ENSG00000108244.12
											CYP2A13	ENSG00000197838.4	46.8937	21.2912	0.454031	0.0220998	46.994	29.8541	0.635274	0.181757		FHOD3	ENSG00000134775.10	47.6894	25.4616	0.533904	7.30778e-05	47.8122	35.5842	0.744249	0.243658		KRT6A	ENSG00000205420.6
											LPPR3	ENSG00000129951.13	40.5179	17.4063	0.429596	0.006433	40.5989	24.4686	0.60269	0.169601		CTD-2531D15.4	ENSG00000255446.1	1092.94	581.68	0.532217	0.0328253	1094.54	432.875	0.395487	0.0417668		LINC00342	ENSG00000232931.1
											SERPINB7	ENSG00000166396.8	28.6657	12.1865	0.425125	0.0408547	28.766	18.4167	0.640223	0.325463		EPB41L2	ENSG00000079819.11	31.1207	16.445	0.528427	0.000135501	31.2236	20.1108	0.644089	0.103103		LMO3	ENSG00000048540.10
											KCNA1	ENSG00000111262.4	18.5947	7.72393	0.415384	6.69971e-05	18.6548	8.94256	0.479371	0.00408905		SLIT2	ENSG00000145147.14	38.3	19.7994	0.516957	0.002113	38.42	23.472	0.610932	0.145208		LPAR3	ENSG00000171517.5
											HSD17B13	ENSG00000170509.7	146.089	57.5073	0.393646	0.0146981	146.34	70.6539	0.482807	0.0917322		PROS1	ENSG00000184500.10	614.148	310.024	0.504803	1.75023e-07	615.862	554.601	0.900529	0.571712		LPPR3	ENSG00000129951.13
											LTF	ENSG00000012223.7	155.014	55.0354	0.355034	0.0319743	155.249	65.955	0.424834	0.269775		PIEZO2	ENSG00000154864.7	19.9924	9.85656	0.493015	0.030805	20.0381	12.3138	0.614519	0.245256		LTF	ENSG00000012223.7
											CTD-2531D15.4	ENSG00000255446.1	702.252	249.161	0.354803	0.0179839	704.076	276.616	0.392879	0.141116		HSD17B13	ENSG00000170509.7	209.276	96.1118	0.459258	0.00285138	209.834	131.433	0.626368	0.154234		MAOB	ENSG00000069535.11
											VGLL3	ENSG00000206538.3	16.5716	5.33601	0.321998	0.00686864	16.6061	6.72603	0.405033	0.130207		VGLL3	ENSG00000206538.3	23.9592	10.9918	0.45877	0.01177	24.0185	10.4791	0.436295	0.0764172		MFSD2A	ENSG00000168389.13
																						SERPINB7	ENSG00000166396.8	45.4891	20.5862	0.452552	0.00655862	45.6028	28.384	0.622417	0.151398		MICAL1	ENSG00000135596.13
																						LTF	ENSG00000012223.7	262.004	105.997	0.404562	0.0426165	262.587	161.124	0.613602	0.351023		MSLN	ENSG00000102854.9
																						CYP2A13	ENSG00000197838.4	68.5912	26.1495	0.381236	0.011239	68.807	45.0433	0.654632	0.280493		MT-ND1	ENSG00000198888.2
																																	MT-ND2	ENSG00000198763.3
																																	MUC15	ENSG00000169550.8
																																	MYADM	ENSG00000179820.11
																																	NEK6	ENSG00000119408.12
																																	OSBPL6	ENSG00000079156.12
																																	PARM1	ENSG00000169116.7
																																	PIEZO2	ENSG00000154864.7
																																	PILRB	ENSG00000121716.12
																																	POU2AF1	ENSG00000110777.7
																																	PRDX5	ENSG00000126432.9
																																	PROS1	ENSG00000184500.10
																																	PTGFR	ENSG00000122420.5
																																	PTPRH	ENSG00000080031.5
																																	RAB6B	ENSG00000154917.6
																																	RAPGEFL1	ENSG00000108352.6
																																	RNASE1	ENSG00000129538.9
																																	S100A14	ENSG00000189334.4
																																	S100A16	ENSG00000188643.5
																																	S100A2	ENSG00000196754.5
																																	S100P	ENSG00000163993.6
																																	SCGB1A1	ENSG00000149021.2
																																	SERPINB13	ENSG00000197641.7
																																	SERPINB2	ENSG00000197632.4
																																	SERPINB4	ENSG00000206073.6
																																	SERPINB5	ENSG00000206075.9
																																	SERPINB7	ENSG00000166396.8
																																	SGK1	ENSG00000118515.7
																																	SLAMF7	ENSG00000026751.11
																																	SLC26A2	ENSG00000155850.7
																																	SLC41A1	ENSG00000133065.6
																																	SLC5A8	ENSG00000256870.2
																																	SLIT2	ENSG00000145147.14
																																	SRPX2	ENSG00000102359.5
																																	ST8SIA4	ENSG00000113532.7
																																	TCN1	ENSG00000134827.3
																																	TFCP2L1	ENSG00000115112.7
																																	TM4SF1	ENSG00000169908.6
																																	TMEM120B	ENSG00000188735.7
																																	TMEM45A	ENSG00000181458.6
																																	TMEM64	ENSG00000180694.9
																																	TNC	ENSG00000041982.10
																																	TNS3	ENSG00000136205.12
																																	TPSAB1	ENSG00000172236.11
																																	TPSB2	ENSG00000197253.8
																																	TSC22D3	ENSG00000157514.12
																																	UPK1B	ENSG00000114638.3
																																	VGLL3	ENSG00000206538.3
																																	WNT5B	ENSG00000111186.8
ctl vs A lower											ctl vs A median											clt vs A upper											ctl vs A all			ctl vs Aex lower											ctl vs Aex median
																																	51
gene_name	ensembl_id	cpm_ctl	cpm_case	ratio	FDR	cpm_ctl	cpm_case	ratio	FDR		gene_name	ensembl_id	cpm_ctl	cpm_case	ratio	FDR	cpm_ctl	cpm_case	ratio	FDR		gene_name	ensembl_id	cpm_ctl	cpm_case	ratio	FDR	cpm_ctl	cpm_case	ratio	FDR		gene_name	ensembl_id		gene_name	ensembl_id	cpm_ctl	cpm_case	ratio	FDR	cpm_ctl	cpm_case	ratio	FDR		none
CYP1B1	ENSG00000138061.7	1.67048	12.0971	7.2417	0.00119252	1.66531	13.0326	7.8259	1.26756e-05		CEACAM5	ENSG00000105388.10	37.1102	228.217	6.14969	0.00144972	37.0037	160.502	4.33745	6.11167e-05		TCN1	ENSG00000134827.3	5.82253	28.5923	4.91063	0.00684757	5.80424	17.1227	2.95004	0.010135		AGR2	ENSG00000106541.7		DNAJC12	ENSG00000108176.8	2.87559	13.2196	4.59719	0.0365682	2.84608	9.41752	3.30895	2.22537e-05
BST2	ENSG00000130303.8	18.0042	36.7965	2.04377	0.0401623	17.9545	20.6983	1.15282	0.701917		TCN1	ENSG00000134827.3	2.56297	13.0309	5.08429	0.00601904	2.55741	10.4712	4.09448	0.000311361		CA12	ENSG00000074410.9	10.8805	42.2227	3.88058	0.00308866	10.8494	31.7776	2.92896	9.09554e-06		AKR1C2	ENSG00000151632.11		DSC3	ENSG00000134762.12	10.2678	27.0776	2.63713	0.0404175	10.1359	15.91	1.56967	0.0348222
AKR1C2	ENSG00000151632.11	50.5774	98.7871	1.95319	0.00770499	50.4444	77.0483	1.52739	0.020307		CYP1B1	ENSG00000138061.7	3.96618	18.1749	4.58248	0.00528196	3.95651	16.7297	4.22839	0.000247851		CEACAM5	ENSG00000105388.10	101.369	330.453	3.2599	0.0186829	101.043	282.536	2.79618	0.00201949		ANXA3	ENSG00000138772.8		GALNT5	ENSG00000136542.4	15.1612	31.9286	2.10594	0.0427271	14.8716	23.2807	1.56545	0.00488853
TNC	ENSG00000041982.10	21.3337	39.3952	1.84662	0.0211301	21.2747	38.3858	1.80429	0.00240624		BPIFB2	ENSG00000078898.6	5.13837	16.5404	3.21899	0.00704792	5.12262	7.98297	1.55838	0.154875		IL20RB	ENSG00000174564.8	6.28057	16.8114	2.67674	0.0100698	6.26914	10.4913	1.67348	0.0842418		AZGP1	ENSG00000160862.8		TMEM2	ENSG00000135048.9	19.5875	35.9695	1.83634	0.0365682	19.405	21.9231	1.12976	0.447212
DGKA	ENSG00000065357.14	15.0547	27.6341	1.83558	0.00337153	15.0138	24.2594	1.61581	0.000742567		CA12	ENSG00000074410.9	7.19988	19.627	2.72601	0.00144972	7.17973	22.7338	3.16639	7.07843e-06		SRPX2	ENSG00000102359.5	11.5724	25.1425	2.17263	0.0345035	11.5449	25.378	2.1982	0.00134025		BPIFB2	ENSG00000078898.6		DSG2	ENSG00000046604.8	61.5532	111.952	1.81879	0.0384216	60.9986	63.8283	1.04639	0.884089
SERPINB5	ENSG00000206075.9	17.614	31.165	1.76933	0.0167859	17.5733	30.3811	1.72882	0.000925368		SRPX2	ENSG00000102359.5	8.89931	19.7624	2.22067	0.0196837	8.873	19.2297	2.16721	0.000844974		DPYSL3	ENSG00000113657.8	47.1173	98.9953	2.10104	0.0182445	46.9734	102.379	2.17951	0.000356294		BST2	ENSG00000130303.8		ASAP2	ENSG00000151693.5	14.3059	24.6467	1.72283	0.0433305	14.2393	16.3035	1.14497	0.402065
FUT2	ENSG00000176920.10	30.0361	52.2114	1.73829	0.00373135	29.9634	45.1229	1.50593	0.00402705		TNC	ENSG00000041982.10	29.9547	59.4486	1.98462	0.02054	29.9087	45.3592	1.51659	0.0401134		AZGP1	ENSG00000160862.8	13.5909	28.2151	2.07604	0.0314965	13.5618	27.5162	2.02895	0.00231488		CA12	ENSG00000074410.9		SSFA2	ENSG00000138434.11	65.4512	111.206	1.69906	0.0365682	65.3355	77.0816	1.17978	0.183252
PARM1	ENSG00000169116.7	18.9073	32.7253	1.73083	0.00735283	18.8727	30.9728	1.64114	0.000657943		SLC5A8	ENSG00000256870.2	28.5725	51.7962	1.8128	0.00829883	28.525	51.2521	1.79674	0.000821471		MFSD2A	ENSG00000168389.13	14.9508	29.8372	1.9957	0.00121471	14.9148	25.1894	1.68888	1.81389e-05		CCDC8	ENSG00000169515.5		POC1B-GALNT4	ENSG00000259075.1	23.5976	38.6706	1.63875	0.0365682	23.6871	26.2845	1.10966	0.446526
IRAK3	ENSG00000090376.4	16.5075	28.3672	1.71844	0.00257543	16.4646	23.1853	1.40819	0.00860785		DSC3	ENSG00000134762.12	13.0725	23.5199	1.7992	0.00232325	13.0396	23.5508	1.8061	0.000137416		DSC3	ENSG00000134762.12	17.2079	33.6818	1.95735	0.0485607	17.1604	34.5402	2.01278	0.00445438		CCDC81	ENSG00000149201.5		GALNT4	ENSG00000257594.1	23.6719	38.7182	1.63562	0.0365682	23.781	26.4388	1.11176	0.463015
GALNT7	ENSG00000109586.7	38.6413	62.1409	1.60815	0.00535181	38.5438	55.4597	1.43887	0.00143381		UPK1B	ENSG00000114638.3	61.8737	109.917	1.77647	0.0306816	61.7311	153.751	2.49065	7.29976e-05		SLC26A2	ENSG00000155850.7	53.2177	102.273	1.92178	0.0414766	53.1114	91.287	1.71878	0.00589843		CEACAM5	ENSG00000105388.10		SH3D19	ENSG00000109686.11	44.9114	73.2518	1.63103	0.0384216	44.9958	51.3649	1.14155	0.389432
ITPRIPL2	ENSG00000205730.5	29.9832	47.9701	1.5999	0.0141534	29.9184	42.9088	1.43419	0.00484585		PARM1	ENSG00000169116.7	23.526	39.1176	1.66274	0.0283176	23.4645	35.0675	1.49449	0.00659877		ENPP3	ENSG00000154269.10	24.5256	45.4639	1.85373	0.00121471	24.447	28.9988	1.18619	0.227273		CLDN9	ENSG00000213937.3		ADAM9	ENSG00000168615.7	65.2406	105.551	1.61787	0.0365682	65.4752	72.5241	1.10766	0.523545
INPP4B	ENSG00000109452.8	17.4509	27.8814	1.5977	0.0342622	17.4014	22.7963	1.31003	0.166848		FUT3	ENSG00000171124.8	21.535	35.7485	1.66002	0.033539	21.46	38.3245	1.78586	8.55114e-05		TM4SF1	ENSG00000169908.6	42.888	74.202	1.73013	0.0327721	42.7592	77.4917	1.81228	0.00257551		CTD-2531D15.4	ENSG00000255446.1		UTP20	ENSG00000120800.4	16.317	26.3303	1.61367	0.0365682	16.2569	20.0794	1.23513	0.010282
AGR2	ENSG00000106541.7	824.734	1292.65	1.56735	0.00560123	823.075	1173.97	1.42632	0.0225796		ANXA3	ENSG00000138772.8	22.2527	36.5471	1.64236	0.0107401	22.2085	33.5798	1.51202	0.00710438		TFCP2L1	ENSG00000115112.7	32.8284	56.6008	1.72414	0.0256314	32.754	81.0331	2.47399	2.46813e-05		CYP1B1	ENSG00000138061.7		ENTPD4	ENSG00000197217.8	37.8455	60.9189	1.60968	0.0365682	37.8816	46.4745	1.22683	0.0483603
MLPH	ENSG00000115648.9	48.476	74.8847	1.54478	0.00880986	48.3123	70.1199	1.45139	0.00318331		IRAK3	ENSG00000090376.4	20.6019	33.7387	1.63765	0.00508325	20.5378	32.3565	1.57546	0.000282137		FER1L6	ENSG00000214814.2	16.0606	26.8004	1.6687	0.0257532	16.026	22.1397	1.38149	0.0623274		DGKA	ENSG00000065357.14		HEATR5A	ENSG00000129493.10	33.6443	53.7382	1.59724	0.0365682	33.1581	35.8	1.07967	0.814608
ANXA3	ENSG00000138772.8	18.6339	28.7691	1.54391	0.0120241	18.5792	26.5393	1.42844	0.00645205		SERPINB5	ENSG00000206075.9	24.0405	38.2449	1.59085	0.0294648	23.9799	40.2687	1.67927	0.00173117		DGKA	ENSG00000065357.14	25.1647	40.5889	1.61293	0.0124638	25.0835	41.026	1.63558	0.000612237		DPP4	ENSG00000197635.5		EIF2AK3	ENSG00000172071.7	29.5466	46.2268	1.56454	0.0427271	29.1388	36.5699	1.25502	0.0230809
PRKX	ENSG00000183943.5	26.921	41.4168	1.53846	0.00325731	26.8499	35.9032	1.33718	0.00729076		SLC26A2	ENSG00000155850.7	42.7958	67.9775	1.58841	0.0151896	42.6918	72.4265	1.6965	0.000813541		GALNT5	ENSG00000136542.4	23.2642	36.3271	1.56151	0.0133541	23.1937	35.7427	1.54105	0.00424776		DPYSL3	ENSG00000113657.8		TANC2	ENSG00000170921.10	20.6812	32.1625	1.55515	0.0365682	20.7026	25.1969	1.21709	0.160726
CCDC81	ENSG00000149201.5	71.1536	40.6475	0.571264	0.0047986	70.9323	33.1213	0.466942	1.13147e-05		S100A14	ENSG00000189334.4	70.5333	111.366	1.57892	0.0165401	70.2945	110.807	1.57632	0.000460967		FUT3	ENSG00000171124.8	29.8585	46.574	1.55982	0.0312638	29.7884	46.136	1.54879	0.00274715		DSC3	ENSG00000134762.12		TMEM181	ENSG00000146433.8	42.402	65.829	1.5525	0.0433305	42.2639	47.6446	1.12731	0.327006
LMO3	ENSG00000048540.10	58.4988	23.8749	0.408126	0.00880986	58.3525	39.7378	0.680995	0.0657291		TMPRSS4	ENSG00000137648.12	147.719	231.259	1.56553	0.000798064	147.373	204.731	1.3892	0.000398636		ANXA3	ENSG00000138772.8	28.8625	44.0123	1.5249	0.0156658	28.8007	42.5974	1.47904	0.00352541		ENPP3	ENSG00000154269.10
SLIT2	ENSG00000145147.14	23.1321	9.39136	0.405989	0.0120241	23.0632	11.4783	0.497688	0.0112857		S100P	ENSG00000163993.6	159.811	249.024	1.55824	0.043642	159.393	224.091	1.4059	0.0443524		HMGN2P5	ENSG00000234664.1	47.199	30.8346	0.653289	0.00413733	47.0802	40.8799	0.868304	0.210274		FER1L6	ENSG00000214814.2
DPP4	ENSG00000197635.5	18.2258	6.93945	0.380749	0.0258453	18.1776	13.3364	0.733672	0.0681495		GPT2	ENSG00000166123.9	19.3119	29.5169	1.52843	0.00222465	19.2712	29.3795	1.52453	6.11167e-05		TNS3	ENSG00000136205.12	83.392	54.1006	0.64875	0.0100698	83.2404	52.178	0.626834	0.000171489		FUT2	ENSG00000176920.10
KCNA1	ENSG00000111262.4	14.8467	4.62993	0.311849	0.00658146	14.8184	4.74334	0.320097	0.000437342		DGKA	ENSG00000065357.14	20.0273	30.3516	1.51551	0.0192668	19.9914	31.2079	1.56107	0.000344098		CTD-2531D15.4	ENSG00000255446.1	1094.54	432.875	0.395487	0.0417668	1092.94	581.68	0.532217	0.0328253		FUT3	ENSG00000171124.8
											CCDC8	ENSG00000169515.5	30.4854	20.1139	0.659788	0.0377584	30.4203	17.8359	0.586317	0.000286405													GALNT5	ENSG00000136542.4
											TNS3	ENSG00000136205.12	67.0442	40.432	0.603064	0.0278637	66.9293	40.4987	0.605097	0.00273143													GALNT7	ENSG00000109586.7
											LMO3	ENSG00000048540.10	73.4983	41.8965	0.570033	0.0208877	73.3387	48.0762	0.655537	0.00505394													GPT2	ENSG00000166123.9
											UNC93B1	ENSG00000110057.3	131.585	71.8694	0.546183	0.0293079	131.461	95.5384	0.726743	0.149991													HMGN2P5	ENSG00000234664.1
											WNT5B	ENSG00000111186.8	28.2773	15.3285	0.542078	0.0236174	28.1903	15.4121	0.546718	0.000245979													IL20RB	ENSG00000174564.8
											CLDN9	ENSG00000213937.3	21.0149	10.6608	0.507298	0.027065	20.9729	12.6146	0.601469	0.025008													INPP4B	ENSG00000109452.8
																																	IRAK3	ENSG00000090376.4
																																	ITPRIPL2	ENSG00000205730.5
																																	KCNA1	ENSG00000111262.4
																																	LMO3	ENSG00000048540.10
																																	MFSD2A	ENSG00000168389.13
																																	MLPH	ENSG00000115648.9
																																	PARM1	ENSG00000169116.7
																																	PRKX	ENSG00000183943.5
																																	S100A14	ENSG00000189334.4
																																	S100P	ENSG00000163993.6
																																	SERPINB5	ENSG00000206075.9
																																	SLC26A2	ENSG00000155850.7
																																	SLC5A8	ENSG00000256870.2
																																	SLIT2	ENSG00000145147.14
																																	SRPX2	ENSG00000102359.5
																																	TCN1	ENSG00000134827.3
																																	TFCP2L1	ENSG00000115112.7
																																	TM4SF1	ENSG00000169908.6
																																	TMPRSS4	ENSG00000137648.12
																																	TNC	ENSG00000041982.10
																																	TNS3	ENSG00000136205.12
																																	UNC93B1	ENSG00000110057.3
																																	UPK1B	ENSG00000114638.3
																																	WNT5B	ENSG00000111186.8
[truncated: 19 more columns]

## Sheet: mild mix male
ctl vs mild 25								ctl vs mild 50								ctl vs mild 75							ctl vs mild all				ctl vs mildEx 25								ctl vs mildEx 50								ctl vs mildEx 75
																							85
gene_name	gene_id	cpm_ctl	cpm_cases	ratio	FDR			gene_name	gene_id	cpm_ctl	cpm_cases	ratio	FDR			gene_name	gene_id	cpm_ctl	cpm_cases	ratio	FDR		gene_name	gene_id			gene_name	gene_id	cpm_ctl	cpm_cases	ratio	FDR			gene_name	gene_id	cpm_ctl	cpm_cases	ratio	FDR			gene_name	gene_id	cpm_ctl	cpm_cases	ratio	FDR
CEACAM5	ENSG00000105388.10	38.2691	125.317	3.27463	2.87233e-08			TCN1	ENSG00000134827.3	5.05515	17.6235	3.48624	1.10399e-09			KRT6A	ENSG00000205420.6	6.68078	28.0643	4.20075	5.79645e-05		ASTN2	ENSG00000148219.12			CA12	ENSG00000074410.9	5.44628	18.0043	3.3058	5.17245e-13			TCN1	ENSG00000134827.3	5.11208	19.6276	3.83945	2.5778e-06			KRT6A	ENSG00000205420.6	6.70266	23.8048	3.55155	0.0114117
CA12	ENSG00000074410.9	5.32319	16.0059	3.00683	9.39873e-17			CEACAM5	ENSG00000105388.10	82.6391	221.613	2.6817	6.3281e-09			TCN1	ENSG00000134827.3	9.54473	31.5517	3.30567	2.17363e-08		ATP6V1B1	ENSG00000116039.7			SCGB1A1	ENSG00000149021.2	20312.3	5392.51	0.26548	3.79591e-06			CEACAM5	ENSG00000105388.10	82.7459	222.781	2.69234	1.71579e-05			TCN1	ENSG00000134827.3	9.54277	33.3103	3.49063	2.18155e-05
MUC13	ENSG00000173702.3	34.5152	75.3211	2.18226	3.41367e-05			CA12	ENSG00000074410.9	9.76205	24.469	2.50654	7.20415e-14			SERPINA3	ENSG00000196136.10	9.68436	30.5452	3.15407	0.000682739		AZGP1	ENSG00000160862.8			MUC4	ENSG00000145113.17	197.835	326.312	1.64941	5.47177e-06			CA12	ENSG00000074410.9	9.74623	23.8709	2.44924	6.53199e-08			SERPINA3	ENSG00000196136.10	9.55209	30.8503	3.22969	0.00998639
RNA45S5	ENSG00000225840.1	113.008	201.096	1.77949	0.0206079			RN7SL1	ENSG00000258486.1	19.7923	45.6534	2.30663	0.0230207			IDO1	ENSG00000131203.8	11.2079	33.0397	2.94789	0.000657482		BPIFB2	ENSG00000078898.6			EFEMP1	ENSG00000115380.14	152.371	93.6267	0.614464	1.01531e-05			RNA45S5	ENSG00000225840.1	231.662	546.603	2.35949	0.0322392			IDO1	ENSG00000131203.8	11.1702	35.4107	3.17011	0.0033991
TNC	ENSG00000041982.10	22.404	39.8665	1.77944	0.000172019			Metazoa_SRP	ENSG00000266422.1	19.7923	45.6534	2.30663	0.0230403			CA12	ENSG00000074410.9	14.2839	40.1674	2.81208	2.50233e-12		BST2	ENSG00000130303.8			GSTA2	ENSG00000244067.1	467.421	246.305	0.526946	1.52373e-05			FGFBP1	ENSG00000137440.3	10.0696	22.8105	2.26529	0.000213855			CA12	ENSG00000074410.9	14.3988	41.3225	2.86987	4.27369e-11
IL8	ENSG00000169429.6	20.8919	36.7174	1.75749	0.00261156			FGFBP1	ENSG00000137440.3	10.1533	22.8406	2.24958	3.36901e-07			CEACAM5	ENSG00000105388.10	133.331	365.939	2.74459	1.40129e-07		C15orf48	ENSG00000166920.6			CEACAM5	ENSG00000105388.10	37.0748	123.243	3.32418	4.89092e-05			TNC	ENSG00000041982.10	37.5054	72.7733	1.94035	0.00156058			CEACAM5	ENSG00000105388.10	133.441	353.953	2.6525	0.000648108
UPK1B	ENSG00000114638.3	46.966	79.2641	1.68769	0.0027847			TNC	ENSG00000041982.10	36.6335	71.1735	1.94285	4.81748e-06			BPIFB2	ENSG00000078898.6	10.8888	29.2878	2.68972	0.000343904		C16orf89	ENSG00000153446.11			CCDC81	ENSG00000149201.5	59.1054	28.4954	0.482111	0.000109927			RNA5-8SP6	ENSG00000251705.1	26.1406	49.8375	1.90652	0.0393126			GBP5	ENSG00000154451.10	12.3568	28.851	2.33483	0.000481
MSLN	ENSG00000102854.9	33.3477	56.0174	1.6798	0.0321949			NEAT1	ENSG00000245532.3	168.246	318.012	1.89015	0.0132557			FGFBP1	ENSG00000137440.3	18.0236	40.3817	2.24049	0.00011408		C2orf40	ENSG00000119147.5			SNTB1	ENSG00000172164.9	75.3693	48.6756	0.645828	0.00011467			MUC13	ENSG00000173702.3	63.9341	118.089	1.84704	0.00103042			PRR4	ENSG00000111215.6	14.668	33.581	2.28941	0.0313519
BST2	ENSG00000130303.8	16.9107	28.1885	1.6669	0.00186378			SAA2	ENSG00000134339.4	46.3305	85.1751	1.83842	0.000690067			C15orf48	ENSG00000166920.6	12.4896	27.8565	2.23038	3.397e-05		CA12	ENSG00000074410.9			TNC	ENSG00000041982.10	22.3927	51.8573	2.31581	0.00012261			SAA1	ENSG00000173432.6	97.2453	178.898	1.83965	0.00870399			C15orf48	ENSG00000166920.6	12.6143	28.8049	2.2835	0.00312751
SLC5A8	ENSG00000256870.2	21.9548	34.9894	1.59371	0.00144563			MUC13	ENSG00000173702.3	62.5816	111.214	1.77711	1.45307e-05			KRT13	ENSG00000171401.10	9.89653	21.6525	2.18789	0.0147019		CCDC81	ENSG00000149201.5			FXYD1	ENSG00000266964.1	28.2768	12.2341	0.432657	0.000135673			UPK1B	ENSG00000114638.3	80.7734	142.861	1.76866	0.00315944			FGFBP1	ENSG00000137440.3	17.9569	40.6012	2.26104	0.00323169
SAA1	ENSG00000173432.6	53.9788	84.3694	1.56301	0.0421438			SAA1	ENSG00000173432.6	97.2653	162.557	1.67127	0.000928964			CYP1B1	ENSG00000138061.7	15.1389	32.7831	2.16548	0.00182423		CEACAM5	ENSG00000105388.10			PARM1	ENSG00000169116.7	23.0202	34.5451	1.50064	0.000156455			SAA2	ENSG00000134339.4	47.6549	82.6609	1.73457	0.0215058			LCP2	ENSG00000043462.7	15.5973	34.0903	2.18565	0.0109623
CEACAM6	ENSG00000086548.8	384.726	580.523	1.50892	3.83076e-05			UPK1B	ENSG00000114638.3	81.8421	135.567	1.65645	0.000267643			IL1RN	ENSG00000136689.14	17.3349	36.271	2.09237	0.0198194		CEACAM6	ENSG00000086548.8			C14orf132	ENSG00000227051.4	40.3696	24.9431	0.617868	0.000183496			SLC5A8	ENSG00000256870.2	34.3969	56.732	1.64933	0.00047859			IL8	ENSG00000169429.6	72.1412	156.72	2.17241	0.048458
FUT3	ENSG00000171124.8	19.9784	30.1433	1.50879	3.92512e-05			SLC5A8	ENSG00000256870.2	32.5102	51.4036	1.58115	3.16815e-05			RNA45S5	ENSG00000225840.1	567.244	1138.39	2.00688	0.0058203		CES1	ENSG00000198848.8			OSBPL6	ENSG00000079156.12	101.608	65.6387	0.646001	0.000495062			SERPINB4	ENSG00000206073.6	29.4582	47.312	1.60607	7.59714e-05			SAA1	ENSG00000173432.6	159.19	344.502	2.16409	0.00459629
C16orf89	ENSG00000153446.11	87.5571	57.6013	0.657872	0.00144567			IL8	ENSG00000169429.6	39.1425	61.815	1.57923	0.00282424			SAA1	ENSG00000173432.6	153.752	298.946	1.94434	0.00242226		CLDN10	ENSG00000134873.4			SCARA3	ENSG00000168077.8	53.7935	34.1274	0.634415	0.000576221			BST2	ENSG00000130303.8	28.3847	45.4063	1.59967	0.0176469			RNA45S5	ENSG00000225840.1	568.011	1188.02	2.09154	0.0333954
ASTN2	ENSG00000148219.12	35.5242	23.0015	0.64749	7.8012e-05			IRAK3	ENSG00000090376.4	22.5973	34.36	1.52054	1.20509e-07			RNA5-8SP6	ENSG00000251705.1	53.0327	102.917	1.94063	0.0447815		CLDN8	ENSG00000156284.4			FHOD3	ENSG00000134775.10	22.5634	11.3124	0.50136	0.000576221			SLC26A2	ENSG00000155850.7	51.8532	82.3892	1.58889	0.000126232			SOCS3	ENSG00000184557.3	13.8597	27.1153	1.95641	0.0080419
CYP2F1	ENSG00000197446.4	194.605	125.333	0.644041	0.000131641			BST2	ENSG00000130303.8	28.3743	42.8674	1.51078	0.0039211			FKBP5	ENSG00000096060.9	46.858	90.2359	1.92573	2.89392e-06		CLU	ENSG00000120885.14			TNS3	ENSG00000136205.12	47.0568	30.5907	0.65008	0.000576221			IRAK3	ENSG00000090376.4	22.6189	35.4674	1.56804	5.75279e-05			BPIFB2	ENSG00000078898.6	11.4234	21.7934	1.90779	0.0489155
FABP6	ENSG00000170231.11	72.8199	45.5477	0.625484	9.12661e-05			C2orf40	ENSG00000119147.5	188.2	119.533	0.635134	0.000343892			MUC13	ENSG00000173702.3	97.175	182.763	1.88076	0.000570723		CORO2B	ENSG00000103647.8			PTGFR	ENSG00000122420.5	65.977	39.5736	0.59981	0.000610893			J01415.23	ENSG00000211459.2	2189.52	3431.83	1.56739	0.00261809			MUC13	ENSG00000173702.3	97.3412	185.038	1.90092	0.0197027
SLC23A1	ENSG00000170482.12	37.985	23.7071	0.624117	3.5174e-05			CCDC81	ENSG00000149201.5	74.0242	44.584	0.602289	9.52321e-08			LINC00342	ENSG00000232931.1	11.6493	21.7213	1.8646	0.00266385		CTD-2531D15.4	ENSG00000255446.1			CES1	ENSG00000198848.8	528.765	306.202	0.579089	0.00111712			RP11-124N14.4	ENSG00000229124.1	19.7556	30.5015	1.54394	0.00012097			SLA	ENSG00000155926.9	15.0775	28.6558	1.90057	0.0278783
CLU	ENSG00000120885.14	1283.47	784.385	0.611143	1.19458e-05			FHOD3	ENSG00000134775.10	28.9791	16.1046	0.555732	9.85752e-08			UPK1B	ENSG00000114638.3	120.848	225.211	1.86359	4.54806e-06		CYP1B1	ENSG00000138061.7			CYP2A13	ENSG00000197838.4	28.2006	13.056	0.462968	0.00114855			DPYSL3	ENSG00000113657.8	47.7769	72.3913	1.51519	0.000334976			LINC00342	ENSG00000232931.1	11.5833	21.654	1.86942	0.0343442
CES1	ENSG00000198848.8	526.946	317.55	0.602622	3.9846e-05			CLDN8	ENSG00000156284.4	40.6742	22.4958	0.553073	1.22821e-05			RNA28S5	ENSG00000226958.1	1453.25	2706.24	1.8622	0.0147535		CYP2A13	ENSG00000197838.4			CLU	ENSG00000120885.14	1273.36	778.013	0.610992	0.00169413			SERPINB5	ENSG00000206075.9	26.7743	40.5137	1.51316	0.00735766			UPK1B	ENSG00000114638.3	122.999	228.9	1.861	0.0010962
CORO2B	ENSG00000103647.8	45.8898	27.1046	0.590645	8.21342e-05			SCGB1A1	ENSG00000149021.2	27696.4	14942.3	0.539504	2.32397e-07			AZGP1	ENSG00000160862.8	16.2426	29.7562	1.83199	2.28794e-06		CYP2F1	ENSG00000197446.4			FOLR1	ENSG00000110195.7	60.4693	30.4922	0.504258	0.00173029			WSB1	ENSG00000109046.10	28.4203	42.9011	1.50952	0.0452013			MXD1	ENSG00000059728.6	19.2435	35.7159	1.856	0.0119104
PTGFR	ENSG00000122420.5	66.3914	39.0726	0.588519	6.23361e-07			GPR116	ENSG00000069122.13	22.2885	11.8685	0.532494	9.44573e-05			TNFRSF1B	ENSG00000028137.12	18.475	32.3536	1.75121	0.0116881		DPYSL3	ENSG00000113657.8			BST2	ENSG00000130303.8	17.1617	31.7971	1.8528	0.00217855			IL8	ENSG00000169429.6	39.8367	60.0062	1.5063	0.0405172			SERPINB4	ENSG00000206073.6	39.5681	73.0145	1.84529	0.000753044
FOLR1	ENSG00000110195.7	59.4567	34.9308	0.587499	0.000458411			CYP2A13	ENSG00000197838.4	41.4822	21.2372	0.511958	7.34899e-05			SLA	ENSG00000155926.9	14.6475	25.4999	1.74091	0.029789		FABP6	ENSG00000170231.11			LMO3	ENSG00000048540.10	42.3639	22.0382	0.520212	0.00230599			FOLR1	ENSG00000110195.7	81.9307	53.3663	0.651358	0.00875357			AZGP1	ENSG00000160862.8	16.7431	30.1664	1.80172	0.000473977
MAOB	ENSG00000069535.11	57.8511	33.2584	0.574897	3.45546e-06			SEC14L3	ENSG00000100012.7	95.2439	47.517	0.498898	5.45364e-05			PSCA	ENSG00000167653.4	332.827	572.008	1.71864	5.16252e-05		FGFBP1	ENSG00000137440.3			SLC5A8	ENSG00000256870.2	22.3591	39.0059	1.74452	0.00236799			GAS6	ENSG00000183087.9	29.5616	18.3988	0.622387	0.00651887			PTN	ENSG00000105894.7	20.7552	36.5348	1.76027	0.000170951
CLDN8	ENSG00000156284.4	26.6348	15.2068	0.570936	3.83076e-05			LTF	ENSG00000012223.7	113.935	54.1092	0.474914	0.000733942			TFCP2L1	ENSG00000115112.7	42.0198	71.5932	1.7038	2.37408e-05		FHOD3	ENSG00000134775.10			ASTN2	ENSG00000148219.12	35.9691	22.7769	0.633234	0.00244237			CCDC81	ENSG00000149201.5	75.0328	45.9503	0.612403	5.75279e-05			MIA	ENSG00000261857.2	13.6797	24.0493	1.75803	0.00596303
FXYD1	ENSG00000266964.1	27.5711	15.4115	0.558973	1.7923e-05			HSD17B13	ENSG00000170509.7	137.87	65.1768	0.472742	2.88623e-05			IL8	ENSG00000169429.6	71.3234	120.805	1.69376	0.0377355		FKBP5	ENSG00000096060.9			PROS1	ENSG00000184500.10	338.589	196.877	0.581461	0.00267374			SCGB1A1	ENSG00000149021.2	28215.1	15946.5	0.565177	0.000992519			SAA2	ENSG00000134339.4	83.8795	146.255	1.74363	0.0379342
FMO2	ENSG00000094963.9	80.5776	44.547	0.552847	2.56753e-06			CTD-2531D15.4	ENSG00000255446.1	674.29	262.658	0.389532	9.72735e-05			SERPINB4	ENSG00000206073.6	38.2455	64.6109	1.68937	6.57293e-05		FMO2	ENSG00000094963.9			MUC13	ENSG00000173702.3	34.063	72.7952	2.13707	0.00282758			CYP2A13	ENSG00000197838.4	41.991	23.4243	0.55784	0.0168757			SLC5A8	ENSG00000256870.2	48.1535	82.9609	1.72284	0.010707
GSTA2	ENSG00000244067.1	465.911	254.257	0.545719	3.93671e-06			SCGB3A1	ENSG00000161055.3	617.96	198.13	0.32062	0.0126897			LCP2	ENSG00000043462.7	15.1748	25.3314	1.6693	0.0221648		FOLR1	ENSG00000110195.7			CYP2F1	ENSG00000197446.4	199.273	127.704	0.640851	0.00290792			FHOD3	ENSG00000134775.10	29.651	16.1922	0.546091	0.00042115			NKX3-1	ENSG00000167034.9	20.534	34.8508	1.69722	0.00427346
C2orf40	ENSG00000119147.5	131.908	71.8708	0.544854	0.0013752											NKX3-1	ENSG00000167034.9	20.5884	34.1821	1.66026	0.000520757		FUT3	ENSG00000171124.8			FMO2	ENSG00000094963.9	81.7538	49.5385	0.605947	0.00364972			CLDN8	ENSG00000156284.4	41.1041	22.194	0.539947	0.00110509			PPP1R18	ENSG00000146112.7	16.6457	28.2022	1.69427	0.0121033
LTF	ENSG00000012223.7	68.4255	35.8205	0.523496	0.00033426											S100A16	ENSG00000188643.5	78.4174	128.753	1.6419	3.68845e-06		FXYD1	ENSG00000266964.1			CLDN8	ENSG00000156284.4	26.6716	14.7186	0.551846	0.00385645			HSD17B13	ENSG00000170509.7	142.104	74.9928	0.527732	0.025369			TFCP2L1	ENSG00000115112.7	42.1648	70.7327	1.67753	0.00324823
LMO3	ENSG00000048540.10	41.9386	21.2282	0.506172	6.37341e-05											SLC5A8	ENSG00000256870.2	47.6082	77.0222	1.61783	0.000697802		GPR116	ENSG00000069122.13			CORO2B	ENSG00000103647.8	46.2178	26.5351	0.574131	0.0039634			SEC14L3	ENSG00000100012.7	96.0737	46.4841	0.483838	0.00720885			WIPF1	ENSG00000115935.12	22.0652	36.798	1.66769	0.00626679
CCDC81	ENSG00000149201.5	57.8782	29.281	0.505907	9.1507e-06											IFITM2	ENSG00000185201.11	43.1254	69.5093	1.6118	0.00061797		GSTA2	ENSG00000244067.1			SLC23A1	ENSG00000170482.12	37.4109	23.609	0.631073	0.00525157			CTD-2531D15.4	ENSG00000255446.1	683.145	286.115	0.418821	0.00529125			J01415.23	ENSG00000211459.2	3161.87	5079.44	1.60647	0.0037511
PROS1	ENSG00000184500.10	334.954	168.854	0.50411	5.31236e-06											DPYSL3	ENSG00000113657.8	61.6695	99.2755	1.6098	4.70591e-06		HSD17B13	ENSG00000170509.7			CTD-2531D15.4	ENSG00000255446.1	400.609	99.4192	0.24817	0.00543737											DPYSL3	ENSG00000113657.8	61.9607	97.9853	1.58141	0.00148964
FHOD3	ENSG00000134775.10	22.0591	11.0121	0.499208	2.31972e-05											CLDN10	ENSG00000134873.4	39.7296	62.5688	1.57487	6.95518e-06		IDO1	ENSG00000131203.8			HSD17B13	ENSG00000170509.7	82.2424	31.9224	0.388151	0.00577118											MIR4485	ENSG00000210082.2	14602.1	22940.7	1.57105	0.00809961
CYP2A13	ENSG00000197838.4	29.1821	13.5479	0.464254	2.323e-06											PTN	ENSG00000105894.7	20.7146	32.5358	1.57067	0.000476955		IER3	ENSG00000137331.11			SEC14L3	ENSG00000100012.7	56.8035	17.8759	0.314698	0.00594529											IER3	ENSG00000137331.11	22.6	35.2056	1.55777	0.00818583
HSD17B13	ENSG00000170509.7	79.8921	29.664	0.3713	0.000181431											SERPINB2	ENSG00000197632.4	18.5047	29.058	1.5703	0.0289426		IFITM2	ENSG00000185201.11			C2orf40	ENSG00000119147.5	133.107	66.2312	0.497577	0.0101841											IFITM2	ENSG00000185201.11	42.9157	66.7392	1.55512	0.0183336
SEC14L3	ENSG00000100012.7	57.3343	18.1789	0.317069	4.37049e-06											FUT3	ENSG00000171124.8	35.8053	56.1625	1.56855	1.37703e-07		IL1RN	ENSG00000136689.14			LTF	ENSG00000012223.7	69.8783	37.2762	0.533445	0.0153211											IFIT3	ENSG00000119917.9	23.9923	37.2204	1.55135	0.00480894
SCGB3A1	ENSG00000161055.3	272.713	76.2316	0.279531	0.0232623											J01415.23	ENSG00000211459.2	3095.17	4817.8	1.55655	0.000506971		IL8	ENSG00000169429.6			CES1P1	ENSG00000228695.5	129.65	82.3891	0.635475	0.0158514											IRS2	ENSG00000185950.7	25.6128	39.5371	1.54365	0.00134235
SCGB1A1	ENSG00000149021.2	20408.1	5564.07	0.27264	8.40741e-10											SGK1	ENSG00000118515.7	64.084	99.3568	1.55041	0.00102017		IRAK3	ENSG00000090376.4			C16orf89	ENSG00000153446.11	86.9291	56.2267	0.646811	0.0177674											SAT1	ENSG00000130066.12	876.209	1348.24	1.53872	0.000785399
CTD-2531D15.4	ENSG00000255446.1	389.503	101.553	0.260724	5.14814e-05											SAA2	ENSG00000134339.4	81.1528	125.058	1.54102	0.022816		ISLR	ENSG00000129009.8			IL8	ENSG00000169429.6	20.7105	37.1902	1.79572	0.018788											S100A16	ENSG00000188643.5	80.0768	123.025	1.53634	0.00200999
																IER3	ENSG00000137331.11	22.6463	34.5084	1.5238	0.000671444		J01415.23	ENSG00000211459.2			MALAT1	ENSG00000251562.3	135.517	205.413	1.51578	0.0199815											RP11-124N14.4	ENSG00000229124.1	26.3181	40.371	1.53396	0.00148964
																MARCKSL1	ENSG00000175130.6	38.2008	57.7531	1.51183	8.65779e-05		KRT13	ENSG00000171401.10			UPK1B	ENSG00000114638.3	48.7232	78.6308	1.61383	0.0254708											PSCA	ENSG00000167653.4	341.591	523.879	1.53364	0.0408348
																FHOD3	ENSG00000134775.10	40.8692	25.8794	0.633224	0.000137531		KRT6A	ENSG00000205420.6			C16orf71	ENSG00000166246.9	46.3482	30.0092	0.647473	0.0487301											RP11-161H23.5	ENSG00000258232.1	20.334	31.1525	1.53204	0.000964728
																SCGB1A1	ENSG00000149021.2	38014.8	23172.2	0.609558	1.88235e-06		LCP2	ENSG00000043462.7																			SGK1	ENSG00000118515.7	64.3965	98.352	1.52729	0.0252761
																SEC14L3	ENSG00000100012.7	136.841	82.1303	0.600187	0.0132806		LINC00342	ENSG00000232931.1																			PTAFR	ENSG00000169403.7	36.7888	56.1346	1.52586	0.000380248
																ISLR	ENSG00000129009.8	26.927	16.1105	0.598302	5.20485e-07		LMO3	ENSG00000048540.10																			FKBP5	ENSG00000096060.9	46.6124	70.7554	1.51795	0.00195064
																SERPINB7	ENSG00000166396.8	27.7673	16.5838	0.597241	0.0124575		LTF	ENSG00000012223.7																			RARRES1	ENSG00000118849.5	86.836	131.556	1.51499	0.025732
																SLIT2	ENSG00000145147.14	32.3219	19.2816	0.596548	1.83851e-06		MAOB	ENSG00000069535.11																			CLDN10	ENSG00000134873.4	40.1169	60.5501	1.50934	0.00154152
																NDNF	ENSG00000173376.9	26.0967	15.467	0.592682	0.00233071		MARCKSL1	ENSG00000175130.6																			TMEM213	ENSG00000214128.6	31.2159	46.8374	1.50043	0.00249658
																METRN	ENSG00000103260.3	38.1356	21.9542	0.575688	0.00115491		Metazoa_SRP	ENSG00000266422.1																			GAS6	ENSG00000183087.9	40.7109	26.8515	0.659565	0.00530921
																CLDN8	ENSG00000156284.4	53.6806	30.8421	0.574549	5.20485e-07		METRN	ENSG00000103260.3																			TNS3	ENSG00000136205.12	71.9894	47.2038	0.655705	1.00958e-05
																ATP6V1B1	ENSG00000116039.7	26.0541	14.5893	0.559961	4.05576e-08		MGP	ENSG00000111341.5																			DPP4	ENSG00000197635.5	30.0592	19.011	0.63245	0.000857978
																CTD-2531D15.4	ENSG00000255446.1	1125.56	605.27	0.53775	0.000567583		MSLN	ENSG00000102854.9																			SCGB1A1	ENSG00000149021.2	38535.5	23162.5	0.601068	0.00090778
																GPR116	ENSG00000069122.13	33.8261	17.9199	0.529765	5.6475e-06		MUC13	ENSG00000173702.3																			ATP6V1B1	ENSG00000116039.7	26.2185	15.2847	0.582974	0.000785399
																HSD17B13	ENSG00000170509.7	220.998	114.222	0.516844	2.35529e-05		NDNF	ENSG00000173376.9																			CLDN8	ENSG00000156284.4	54.3328	30.8358	0.567536	0.000380248
																CYP2A13	ENSG00000197838.4	61.6322	30.0102	0.486924	1.6207e-07		NEAT1	ENSG00000245532.3																			CYP2A13	ENSG00000197838.4	61.7258	34.2541	0.554939	0.00142492
																LTF	ENSG00000012223.7	201.654	93.4696	0.463514	0.00558137		NKX3-1	ENSG00000167034.9																			PNMAL1	ENSG00000182013.13	24.332	13.4579	0.553096	0.00110614
																MGP	ENSG00000111341.5	24.7305	10.7485	0.434624	0.000206781		PROS1	ENSG00000184500.10																			SLIT2	ENSG00000145147.14	32.4671	17.7756	0.547495	3.12763e-05
																SCGB3A1	ENSG00000161055.3	1469.6	557.81	0.379567	0.000791142		PSCA	ENSG00000167653.4																			METRN	ENSG00000103260.3	38.0351	20.8178	0.547332	0.0166398
																							PTGFR	ENSG00000122420.5																			NDNF	ENSG00000173376.9	26.3497	14.246	0.540651	0.0323136
																							PTN	ENSG00000105894.7																			GPR116	ENSG00000069122.13	34.4053	16.7847	0.487853	0.000785399
																							RN7SL1	ENSG00000258486.1																			HSD17B13	ENSG00000170509.7	225.057	109.78	0.487786	0.00350391
																							RNA28S5	ENSG00000226958.1																			PIEZO2	ENSG00000154864.7	18.1429	8.01185	0.441598	0.000593597
																							RNA45S5	ENSG00000225840.1																			MGP	ENSG00000111341.5	25.3083	9.02236	0.356498	0.00262488
																							RNA5-8SP6	ENSG00000251705.1																			SCGB3A1	ENSG00000161055.3	1533.02	480.872	0.313676	0.00880525
																							S100A16	ENSG00000188643.5
																							SAA1	ENSG00000173432.6
																							SAA2	ENSG00000134339.4
																							SCGB1A1	ENSG00000149021.2
																							SCGB3A1	ENSG00000161055.3
																							SEC14L3	ENSG00000100012.7
																							SERPINA3	ENSG00000196136.10
																							SERPINB2	ENSG00000197632.4
																							SERPINB4	ENSG00000206073.6
																							SERPINB7	ENSG00000166396.8
																							SGK1	ENSG00000118515.7
																							SLA	ENSG00000155926.9
																							SLC23A1	ENSG00000170482.12
																							SLC5A8	ENSG00000256870.2
																							SLIT2	ENSG00000145147.14
																							TCN1	ENSG00000134827.3
																							TFCP2L1	ENSG00000115112.7
																							TNC	ENSG00000041982.10
																							TNFRSF1B	ENSG00000028137.12
																							UPK1B	ENSG00000114638.3

















ctl vs mix 25								ctl vs mix 50								ctl vs mix 75							ctl vs mix all				ctl vs mixex 25								ctl vs mixex 50								ctl vs mixex 25
																							n=14
gene_name	gene_id	cpm_ctl	cpm_cases	ratio	FDR			gene_name	gene_id	cpm_ctl	cpm_cases	ratio	FDR			gene_name	gene_id	cpm_ctl	cpm_cases	ratio	FDR		gene_name	gene_id					None								None								None
CEACAM5	ENSG00000105388.10	38.58	199.317	5.16633	0.0424691			FGFBP1	ENSG00000137440.3	9.88073	46.4329	4.69934	0.0262974			CA12	ENSG00000074410.9	14.3345	47.0603	3.28302	0.0400908		APBB1	ENSG00000166313.12
CYP1B1	ENSG00000138061.7	3.8792	19.8281	5.11138	0.0424691			AZGP1	ENSG00000160862.8	12.0915	41.4804	3.43054	0.022315			TP53INP2	ENSG00000078804.8	86.4036	156.825	1.81502	0.0187938		AZGP1	ENSG00000160862.8
MFSD2A	ENSG00000168389.13	10.2296	21.6659	2.11797	0.0349379			CA12	ENSG00000074410.9	9.98033	33.3675	3.34333	0.00415805			CARS	ENSG00000110619.12	103.783	165.15	1.59131	0.0400908		CA12	ENSG00000074410.9
FUT3	ENSG00000171124.8	20.3176	41.8104	2.05784	0.0364123			APBB1	ENSG00000166313.12	70.076	111.552	1.59187	0.0298994			SNTB1	ENSG00000172164.9	112.175	65.508	0.583978	0.0400908		CARS	ENSG00000110619.12
S100A2	ENSG00000196754.5	51.8235	104.286	2.01233	0.0424691																		CEACAM5	ENSG00000105388.10
CTB-191K22.5	ENSG00000267815.1	49.6625	82.8142	1.66754	0.045706																		CTB-191K22.5	ENSG00000267815.1
HN1	ENSG00000189159.10	33.1201	53.3621	1.61117	0.0182939																		CYP1B1	ENSG00000138061.7
																							FGFBP1	ENSG00000137440.3
																							FUT3	ENSG00000171124.8
																							HN1	ENSG00000189159.10
																							MFSD2A	ENSG00000168389.13
																							S100A2	ENSG00000196754.5
																							SNTB1	ENSG00000172164.9
																							TP53INP2	ENSG00000078804.8
[truncated: 4 more columns]

## Sheet: mild mix female
ctl vs mild 25								ctl vs mild 50								ctl vs mild 75							ctl vs mild all				ctl vs mildEx 25								ctl vs mildEx 50								ctl vs mildEx 75
																							n=169
gene_name	gene_id	cpm_ctl	cpm_cases	ratio	FDR			gene_name	gene_id	cpm_ctl	cpm_cases	ratio	FDR			gene_name	gene_id	cpm_ctl	cpm_cases	ratio	FDR		gene_name	gene_id			gene_name	gene_id	cpm_ctl	cpm_cases	ratio	FDR			gene_name	gene_id	cpm_ctl	cpm_cases	ratio	FDR			gene_name	gene_id	cpm_ctl	cpm_cases	ratio	FDR
CYP1B1	ENSG00000138061.7	1.65759	12.3556	7.45398	3.33284e-07			CYP1B1	ENSG00000138061.7	3.88085	25.2492	6.5061	5.16234e-05			KRT6A	ENSG00000205420.6	3.50857	20.3421	5.79782	0.000184944		AKR1C2	ENSG00000151632.11			CEACAM5	ENSG00000105388.10	17.0657	151.306	8.86609	2.02818e-05			CEACAM5	ENSG00000105388.10	36.5649	222.26	6.07851	0.000154393			KRT6A	ENSG00000205420.6	3.49876	18.6583	5.33281	0.0363983
CEACAM5	ENSG00000105388.10	17.37	111.169	6.40008	3.25652e-06			TCN1	ENSG00000134827.3	2.52279	13.6211	5.39922	4.41292e-06			TCN1	ENSG00000134827.3	5.38704	23.226	4.31147	2.07217e-07		ALS2CL	ENSG00000178038.12			SLC5A8	ENSG00000256870.2	14.9335	40.9097	2.73945	0.00309105			CYP1B1	ENSG00000138061.7	3.88445	21.442	5.51997	0.00315371			IDO1	ENSG00000131203.8	11.3717	50.093	4.40507	0.0143678
RNA5-8SP2	ENSG00000200434.1	9.55656	22.0099	2.30312	0.0386332			CEACAM5	ENSG00000105388.10	35.8438	192.194	5.36201	4.7785e-07			CYP1B1	ENSG00000138061.7	9.69925	37.8	3.89721	0.00693099		ANXA3	ENSG00000138772.8			UPK1B	ENSG00000114638.3	35.7913	94.4154	2.63794	0.00143886			TCN1	ENSG00000134827.3	2.51047	12.8078	5.10175	0.0018366			TCN1	ENSG00000134827.3	5.68428	22.4001	3.94071	0.00154259
UPK1B	ENSG00000114638.3	35.1163	76.1992	2.16991	0.000409553			CA12	ENSG00000074410.9	6.97924	20.8021	2.98057	4.8562e-07			CEACAM5	ENSG00000105388.10	96.6764	362.84	3.75314	4.02894e-07		AQP9	ENSG00000103569.5			KDELR3	ENSG00000100196.6	8.9917	20.9487	2.32978	0.00129751			CA12	ENSG00000074410.9	6.99005	19.2304	2.75111	0.00038855			CEACAM5	ENSG00000105388.10	100.055	357.995	3.57798	0.000218775
MUC5AC	ENSG00000215182.6	360.647	772.768	2.14273	0.0167526			IL1RN	ENSG00000136689.14	6.42922	18.5397	2.88366	0.00282183			IDO1	ENSG00000131203.8	11.2878	41.0014	3.63236	0.00372058		ASTN2	ENSG00000148219.12			TNC	ENSG00000041982.10	20.9888	43.94	2.0935	0.00244694			FGFBP1	ENSG00000137440.3	7.60664	20.1619	2.65056	0.000617021			UCHL1	ENSG00000154277.8	5.55256	19.5147	3.51455	0.019698
SLC5A8	ENSG00000256870.2	14.8669	31.6449	2.12855	0.00578254			FGFBP1	ENSG00000137440.3	7.48283	20.3791	2.72345	3.05472e-06			UCHL1	ENSG00000154277.8	5.5958	19.636	3.50906	0.00128249		ATP6V1B1	ENSG00000116039.7			J01415.23	ENSG00000211459.2	1282.68	2573.75	2.00654	0.0279435			MUC5AC	ENSG00000215182.6	741.18	1868.36	2.52079	0.0111019			IL1B	ENSG00000125538.7	8.09855	26.3497	3.25363	0.0396891
J01415.23	ENSG00000211459.2	1292.44	2601.01	2.01248	0.000968998			AQP9	ENSG00000103569.5	11.2165	26.029	2.3206	0.0104185			DUOX2	ENSG00000140279.7	5.96266	20.5524	3.44685	0.00171161		AZGP1	ENSG00000160862.8			DPYSL3	ENSG00000113657.8	25.0087	49.4191	1.97608	0.00139568			TNC	ENSG00000041982.10	29.2052	67.2352	2.30217	0.00167863			DUOX2	ENSG00000140279.7	6.18921	20.1225	3.25122	0.0222208
PSCA	ENSG00000167653.4	82.7229	165.655	2.00253	0.0474855			IL8	ENSG00000169429.6	33.931	71.977	2.12128	0.00740587			BPIFB2	ENSG00000078898.6	8.17053	25.6011	3.13334	0.0070855		BCL2A1	ENSG00000140379.7			PARM1	ENSG00000169116.7	18.7294	35.7646	1.90954	0.000340137			MUC13	ENSG00000173702.3	63.7464	132.792	2.08313	0.0383595			FGFBP1	ENSG00000137440.3	11.4624	33.2508	2.90085	0.0152514
S100P	ENSG00000163993.6	98.9809	193.202	1.95191	0.000190464			DPYSL3	ENSG00000113657.8	34.6195	71.2642	2.0585	0.000170618			FGFBP1	ENSG00000137440.3	11.538	35.7952	3.10237	0.00216521		BIRC3	ENSG00000023445.8			S100P	ENSG00000163993.6	101.897	193.556	1.89952	0.0211599			UPK1B	ENSG00000114638.3	60.9797	121.816	1.99765	0.00877034			CA12	ENSG00000074410.9	10.6561	25.4257	2.38602	0.00517343
TNC	ENSG00000041982.10	20.7534	40.0805	1.93127	4.45123e-05			MTHFD2	ENSG00000065911.7	9.77052	19.92	2.03879	2.1012e-05			LINC00342	ENSG00000232931.1	7.00064	20.9035	2.98594	0.00213315		BPIFB1	ENSG00000125999.6			RP11-124N14.4	ENSG00000229124.1	11.8669	21.9172	1.84692	0.00598828			SLC5A8	ENSG00000256870.2	28.2257	56.3428	1.99616	0.00212459			TNC	ENSG00000041982.10	42.6166	92.2186	2.16391	0.00786292
DPYSL3	ENSG00000113657.8	24.7851	46.7075	1.8845	5.65963e-06			DSC3	ENSG00000134762.12	12.7183	25.8345	2.03129	8.66616e-06			IL1RN	ENSG00000136689.14	11.5436	31.6408	2.74099	0.00425565		BPIFB2	ENSG00000078898.6			CEACAM6	ENSG00000086548.8	355.94	634.403	1.78233	0.0184655			PARM1	ENSG00000169116.7	23.1567	45.9139	1.98275	0.000426414			C15orf48	ENSG00000166920.6	11.6392	24.9024	2.13954	0.0456683
PARM1	ENSG00000169116.7	18.5566	33.9275	1.82833	2.88147e-06			UPK1B	ENSG00000114638.3	60.0497	119.508	1.99015	0.000236559			BCL2A1	ENSG00000140379.7	6.35598	17.3297	2.72652	0.0156187		C15orf48	ENSG00000166920.6			MIR4485	ENSG00000210082.2	7171.13	12765.4	1.78011	0.0184245			DSC3	ENSG00000134762.12	12.8363	25.1793	1.96157	0.000698183			DPYSL3	ENSG00000113657.8	46.5614	99.4455	2.1358	0.00648182
CEACAM6	ENSG00000086548.8	353.736	645.893	1.82592	0.000225014			SLC5A8	ENSG00000256870.2	28.1445	53.5901	1.90411	6.51371e-05			CA12	ENSG00000074410.9	10.6838	26.2366	2.45574	1.32911e-06		C2orf40	ENSG00000119147.5			FUT3	ENSG00000171124.8	16.822	29.6378	1.76184	0.00269805			FUT3	ENSG00000171124.8	21.0714	39.085	1.85488	0.000617021			MTHFD2	ENSG00000065911.7	12.1842	24.8374	2.0385	0.0144703
MSMB	ENSG00000138294.9	590.571	1069.7	1.8113	0.0470545			AKR1C2	ENSG00000151632.11	61.8349	117.252	1.89621	0.00200092			AKR1C2	ENSG00000151632.11	92.1639	218.947	2.37563	0.000597729		CA12	ENSG00000074410.9			SERPINB5	ENSG00000206075.9	17.3496	30.3169	1.74741	0.00543332			DPYSL3	ENSG00000113657.8	35.3682	64.3911	1.8206	0.0114621			TFCP2L1	ENSG00000115112.7	32.3381	65.6047	2.02872	0.0137912
hsa-mir-6723	ENSG00000237973.1	1142.12	2007.05	1.7573	0.0180038			PLEK	ENSG00000115956.9	12.6069	23.8253	1.88986	0.0255366			SRGN	ENSG00000122862.4	53.9255	125.274	2.32309	0.0253057		CAPS	ENSG00000105519.7			MT-ND1	ENSG00000198888.2	4845.52	8379.64	1.72936	0.045372			CLDN10	ENSG00000134873.4	28.0206	50.9341	1.81773	0.00116015			UPK1B	ENSG00000114638.3	91.336	179.983	1.97056	0.00859272
MALAT1	ENSG00000251562.3	128.878	217.104	1.68458	0.041463			MUC5AC	ENSG00000215182.6	740.594	1398.22	1.88797	0.021155			IL1B	ENSG00000125538.7	7.91461	18.2857	2.31037	0.0289103		CCDC8	ENSG00000169515.5			CD44	ENSG00000026508.11	75.4388	123.465	1.63662	0.00697351			KDELR3	ENSG00000100196.6	14.6666	26.4141	1.80097	0.00512636			MT-ND5	ENSG00000198786.2	16240	31970.4	1.96862	0.0456683
FUT3	ENSG00000171124.8	16.9212	28.1787	1.66529	4.19737e-05			TNC	ENSG00000041982.10	29.3775	55.3259	1.88327	0.000373283			S100A8	ENSG00000143546.5	15.0161	33.8566	2.25468	0.0405631		CCDC81	ENSG00000149201.5			GMDS	ENSG00000112699.6	17.45	28.365	1.6255	0.00150043			CEACAM6	ENSG00000086548.8	563.156	1008.03	1.78996	0.00101583			SRPX2	ENSG00000102359.5	11.4977	21.8903	1.90388	0.012274
MSLN	ENSG00000102854.9	34.7547	57.8203	1.66367	0.0153635			PARM1	ENSG00000169116.7	23.0785	42.2305	1.82986	4.76884e-05			TFCP2L1	ENSG00000115112.7	31.5287	69.899	2.217	0.000237584		CD44	ENSG00000026508.11			KRT23	ENSG00000108244.12	36.1492	58.4653	1.61733	5.72334e-05			AKR1C2	ENSG00000151632.11	61.9388	108.466	1.75118	0.0430479			HDAC9	ENSG00000048052.16	13.31	24.9966	1.87803	0.0240926
MIR4485	ENSG00000210082.2	7154.91	11861.2	1.65778	0.00246823			SRGN	ENSG00000122862.4	32.9023	60.1569	1.82835	0.0261565			AQP9	ENSG00000103569.5	21.0271	45.4866	2.16324	0.0490336		CEACAM5	ENSG00000105388.10			SLC26A2	ENSG00000155850.7	32.5874	52.4953	1.61091	0.00295052			SAA1	ENSG00000173432.6	106.027	183.952	1.73495	0.0423111			S100A2	ENSG00000196754.5	78.4754	142.43	1.81496	0.00171063
IL8	ENSG00000169429.6	23.5137	38.7292	1.64709	0.0106497			FUT3	ENSG00000171124.8	20.6276	37.5199	1.81892	2.24359e-06			C15orf48	ENSG00000166920.6	11.575	24.6938	2.13337	0.00404862		CEACAM6	ENSG00000086548.8			KCNE3	ENSG00000175538.6	39.1737	61.9817	1.58223	0.00954553			GABBR1	ENSG00000204681.5	27.8839	48.2029	1.7287	0.0405982			GALNT5	ENSG00000136542.4	23.0296	41.7238	1.81175	0.00534716
MT-ND1	ENSG00000198888.2	4868.72	7986.11	1.64029	0.00961295			J01415.23	ENSG00000211459.2	1996.37	3608.63	1.80759	0.00140451			UPK1B	ENSG00000114638.3	91.8869	194.832	2.12035	0.00216645		CFB	ENSG00000243649.4			CORO1C	ENSG00000110880.6	25.5756	40.395	1.57944	0.00284121			HK2	ENSG00000159399.4	24.4904	42.2626	1.72568	0.00101583			SERPINB4	ENSG00000206073.6	35.313	62.9173	1.7817	0.00753965
IRAK3	ENSG00000090376.4	16.1378	26.457	1.63944	9.67442e-06			hsa-mir-6723	ENSG00000237973.1	1869.42	3332.79	1.78279	0.035817			FKBP5	ENSG00000096060.9	44.5108	93.6602	2.10421	0.000794206		CLDN10	ENSG00000134873.4			SAT1	ENSG00000130066.12	506.43	791.724	1.56334	0.00309105			ANXA3	ENSG00000138772.8	22.0566	37.4238	1.69671	0.00343795			KDELR3	ENSG00000100196.6	18.8634	33.05	1.75207	0.00299048
SERPINB5	ENSG00000206075.9	17.535	28.1675	1.60636	0.000265543			MIR4485	ENSG00000210082.2	9727.54	17106.3	1.75854	0.00146127			DPYSL3	ENSG00000113657.8	46.2793	94.419	2.0402	6.95084e-05		CLDN8	ENSG00000156284.4			DNER	ENSG00000187957.7	46.4728	71.8057	1.54511	0.0381952			CD44	ENSG00000026508.11	93.9565	157.54	1.67674	0.0227677			DSC3	ENSG00000134762.12	16.9847	29.6395	1.74507	0.012389
KRT23	ENSG00000108244.12	35.3881	55.7564	1.57557	1.85926e-05			TFCP2L1	ENSG00000115112.7	22.8	39.1948	1.71907	0.000886727			MTHFD2	ENSG00000065911.7	12.0687	24.5971	2.03808	2.34987e-06		CLU	ENSG00000120885.14			CLDN10	ENSG00000134873.4	22.73	34.3834	1.51268	0.00464078			GALNT5	ENSG00000136542.4	19.0711	31.9164	1.67354	0.000813859			IRAK3	ENSG00000090376.4	25.8869	45.0634	1.74078	0.0336301
MT-ATP8	ENSG00000228253.1	832.043	1299.84	1.56223	0.00933101			SERPINB5	ENSG00000206075.9	23.6957	40.7323	1.71897	0.000262154			GBP5	ENSG00000154451.10	13.8159	28.0386	2.02944	0.00764719		CORO1C	ENSG00000110880.6			NQO1	ENSG00000181019.8	229.082	345.59	1.50859	0.00487363			RP11-124N14.4	ENSG00000229124.1	16.1721	26.8915	1.66284	0.00382875			BIRC3	ENSG00000023445.8	27.5646	47.3198	1.71669	0.0370413
BPIFB1	ENSG00000125999.6	6603.56	10186.5	1.54258	0.00459819			MSLN	ENSG00000102854.9	53.1044	90.6859	1.70769	0.00787859			CXCL9	ENSG00000138755.5	13.0754	26.3817	2.01766	0.0200991		CSTA	ENSG00000121552.3			CYP27A1	ENSG00000135929.4	57.5955	35.5953	0.618022	0.0304552			SERPINB4	ENSG00000206073.6	25.4133	41.9518	1.65078	0.00409837			SLC5A8	ENSG00000256870.2	40.7772	69.3659	1.70109	0.0341472
CLDN10	ENSG00000134873.4	22.5778	34.3805	1.52276	4.45123e-05			ANXA3	ENSG00000138772.8	21.6871	36.8979	1.70138	1.75408e-05			SRPX2	ENSG00000102359.5	11.083	21.6546	1.95385	0.00047392		CTD-2531D15.4	ENSG00000255446.1			LMO3	ENSG00000048540.10	57.4723	30.9065	0.537763	0.0217687			SERPINB5	ENSG00000206075.9	23.91	39.413	1.64839	0.0106358			SAA1	ENSG00000173432.6	163.543	277.027	1.69391	0.0173129
CD44	ENSG00000026508.11	75.8334	115.087	1.51763	0.000501075			KDELR3	ENSG00000100196.6	14.5264	24.6766	1.69875	5.41529e-05			IL8	ENSG00000169429.6	56.8743	109.428	1.92402	0.0296713		CXCL9	ENSG00000138755.5			SLIT2	ENSG00000145147.14	23.0017	10.425	0.453225	0.00725333			CORO1C	ENSG00000110880.6	30.4754	49.2586	1.61634	0.00747047			SAT1	ENSG00000130066.12	764.197	1285.76	1.6825	0.012274
MTND2P28	ENSG00000225630.1	576.248	872.277	1.51372	0.0310492			IRAK3	ENSG00000090376.4	20.091	34.0781	1.69619	1.38423e-06			SERPINB2	ENSG00000197632.4	20.1871	38.4468	1.90453	0.0472494		CYP1B1	ENSG00000138061.7			ATP6V1B1	ENSG00000116039.7	17.9804	7.76977	0.432125	0.00144218			AP2B1	ENSG00000006125.12	143.811	228.448	1.58853	0.0002645			CEACAM6	ENSG00000086548.8	703.852	1164.47	1.65442	0.00624022
GALNT6	ENSG00000139629.10	85.1525	128.749	1.51198	0.00163194			CD44	ENSG00000026508.11	94.8269	156.967	1.6553	0.0013907			AZGP1	ENSG00000160862.8	13.5911	25.7889	1.89748	0.000771241		CYP27A1	ENSG00000135929.4			SCGB1A1	ENSG00000149021.2	20838.4	5356.1	0.25703	0.00221776			NEK6	ENSG00000119408.12	21.1469	33.3027	1.57482	0.0391207			PARM1	ENSG00000169116.7	31.3673	51.6818	1.64763	0.0366
MT-CYB	ENSG00000198727.2	7414.06	11179.2	1.50784	0.0331043			RP11-124N14.4	ENSG00000229124.1	16.0822	26.3219	1.63671	3.99748e-05			NAMPTL	ENSG00000229644.4	16.5036	31.314	1.8974	0.00398985		CYP2A13	ENSG00000197838.4											FAM83D	ENSG00000101447.9	19.3265	30.4041	1.57319	0.0191343			LAMP3	ENSG00000078081.3	33.7893	55.0298	1.62861	0.0277182
AKR1C2	ENSG00000151632.11	49.7469	74.8169	1.50395	0.00272254			MT-CO3	ENSG00000198938.2	9920.48	16089.5	1.62185	0.0226705			PILRB	ENSG00000121716.12	18.6486	35.2616	1.89085	0.0480268		CYP2F1	ENSG00000197446.4											TM4SF1	ENSG00000169908.6	32.8079	51.1329	1.55856	0.00131767			S100A14	ENSG00000189334.4	84.77	137.011	1.61627	0.0033466
SAT1	ENSG00000130066.12	501.545	753.252	1.50186	3.14289e-05			SERPINA1	ENSG00000197249.8	95.8379	154.285	1.60985	0.0201674			TNC	ENSG00000041982.10	41.9472	78.9499	1.88213	0.000396247		DEGS2	ENSG00000168350.6											SLC26A2	ENSG00000155850.7	41.9707	65.2794	1.55536	0.0154952			NEK6	ENSG00000119408.12	28.9887	46.4613	1.60274	0.0324497
DGCR6	ENSG00000183628.7	32.5443	21.3499	0.656026	0.0153573			CORO1C	ENSG00000110880.6	30.4472	48.8853	1.60558	0.000228837			SAA1	ENSG00000173432.6	156.907	292.699	1.86543	0.000771241		DGCR6	ENSG00000183628.7											PAM	ENSG00000145730.16	112.106	173.458	1.54727	0.00196563			WARS	ENSG00000140105.11	188.327	301.557	1.60124	0.0233979
CLDN8	ENSG00000156284.4	32.3869	20.7846	0.641759	0.0319209			MALAT1	ENSG00000251562.3	219.143	349.963	1.59696	0.0254748			PRR4	ENSG00000111215.6	12.3015	22.869	1.85904	0.0437249		DPYSL3	ENSG00000113657.8											SAMD9	ENSG00000205413.3	20.324	31.1138	1.53089	0.0143054			AGR2	ENSG00000106541.7	1249.96	1990.01	1.59206	0.0321897
HHLA2	ENSG00000114455.9	60.8615	38.9547	0.640054	0.00365722			ZG16B	ENSG00000162078.7	23.9513	38.1238	1.59172	0.0263312			GALNT5	ENSG00000136542.4	22.6187	42.0045	1.85707	8.42918e-05		DSC3	ENSG00000134762.12											ATP1B3	ENSG00000069849.6	50.4838	77.2545	1.53028	0.00591193			CLDN10	ENSG00000134873.4	35.0942	55.5362	1.58249	0.0307292
TTC16	ENSG00000167094.11	49.2802	31.4294	0.63777	0.000477741			S100A14	ENSG00000189334.4	69.2247	109.308	1.57903	0.00011967			MX2	ENSG00000183486.8	13.6335	25.315	1.85682	0.00195662		DUOX2	ENSG00000140279.7											IRAK3	ENSG00000090376.4	20.5977	31.5071	1.52964	0.00315371			HK2	ENSG00000159399.4	29.451	46.5087	1.57919	0.0187839
KIF19	ENSG00000196169.10	69.5752	44.177	0.634953	0.020033			S100P	ENSG00000163993.6	156.742	247.062	1.57623	0.000232985			DSC3	ENSG00000134762.12	16.4623	30.5288	1.85447	0.000709873		EPB41L2	ENSG00000079819.11											PTAFR	ENSG00000169403.7	26.8529	40.9141	1.52364	0.0285622			SLC39A8	ENSG00000138821.8	21.3936	32.9686	1.54105	0.0300105
GALM	ENSG00000143891.12	40.1609	25.27	0.629218	8.36477e-06			MT-ND1	ENSG00000198888.2	6993.42	10956.1	1.56663	0.00992958			SLC26A2	ENSG00000155850.7	52.1308	92.9951	1.78388	0.00546269		FAM107A	ENSG00000168309.12											FKBP11	ENSG00000134285.6	19.6732	29.9161	1.52065	0.00315371			FUT3	ENSG00000171124.8	29.0881	44.7775	1.53938	0.0130501
LMO3	ENSG00000048540.10	57.5242	36.1541	0.628502	0.0329837			NEK6	ENSG00000119408.12	21.1183	33.0314	1.56412	0.00557051			ITGA6	ENSG00000091409.10	16.3285	29.0502	1.77912	0.00014886		FAM83D	ENSG00000101447.9											CFB	ENSG00000243649.4	240.228	363.374	1.51262	0.0250136			FKBP11	ENSG00000134285.6	23.8363	36.567	1.53409	0.0147329
HSPB1	ENSG00000106211.8	138.982	87.2263	0.627608	0.0457287			GALNT5	ENSG00000136542.4	18.7578	29.2395	1.55879	8.66129e-05			MXD1	ENSG00000059728.6	17.594	31.1653	1.77136	0.00344468		FGFBP1	ENSG00000137440.3											PER3	ENSG00000049246.9	37.3193	24.4147	0.65421	0.0150468			TM4SF1	ENSG00000169908.6	41.6755	63.7566	1.52983	0.0480603
TNS3	ENSG00000136205.12	53.7122	33.4985	0.623666	0.00199562			CLDN10	ENSG00000134873.4	27.525	42.6531	1.54961	0.000120942			SLC5A8	ENSG00000256870.2	40.2328	70.7349	1.75814	0.00157831		FHOD3	ENSG00000134775.10											CLU	ENSG00000120885.14	1678.88	1093.5	0.651326	0.0294168			GALNT7	ENSG00000109586.7	58.3589	88.7174	1.5202	0.0311202
CCDC81	ENSG00000149201.5	69.1249	43.0282	0.62247	0.000143116			FAM83D	ENSG00000101447.9	19.3309	29.8832	1.54588	0.00135549			S100A2	ENSG00000196754.5	77.5161	135.751	1.75126	0.000562569		FKBP11	ENSG00000134285.6											LONP1	ENSG00000196365.7	45.1542	29.3087	0.649081	0.0218266			SRD5A3	ENSG00000128039.6	60.6387	91.9253	1.51595	0.0189452
FAM107A	ENSG00000168309.12	35.7174	21.8809	0.612611	0.0062355			SERPINB4	ENSG00000206073.6	25.5493	39.3383	1.53971	0.00168719			IRAK3	ENSG00000090376.4	25.7838	44.6133	1.73029	0.000562569		FKBP5	ENSG00000096060.9											CCDC8	ENSG00000169515.5	30.0462	19.2042	0.639155	0.00944677			ANXA3	ENSG00000138772.8	28.6343	43.3107	1.51255	0.00889477
PTGFR	ENSG00000122420.5	71.6741	43.8624	0.61197	0.00607214			SLC26A2	ENSG00000155850.7	41.7277	64.1149	1.53651	0.000263668			CSTA	ENSG00000121552.3	18.4412	31.6094	1.71407	0.0214841		FOLR1	ENSG00000110195.7											TNS3	ENSG00000136205.12	67.215	42.5758	0.633426	0.00966857			EFCAB4B	ENSG00000130038.5	20.2122	30.4217	1.50512	0.000952021
CYP2F1	ENSG00000197446.4	200.564	121.313	0.604861	0.00245798			HK2	ENSG00000159399.4	24.1123	36.9718	1.53332	5.82025e-05			NAMPT	ENSG00000105835.7	101.384	173.297	1.70932	0.00593724		FUT3	ENSG00000171124.8											ASTN2	ENSG00000148219.12	54.3538	34.2925	0.630914	0.0187678			BACE2	ENSG00000182240.10	99.6561	149.734	1.50251	0.009683
TST	ENSG00000128311.9	25.686	15.3927	0.599263	0.0329837			CEACAM6	ENSG00000086548.8	555.536	850.043	1.53013	0.00052			TLR2	ENSG00000137462.6	19.8547	33.8454	1.70465	0.000771241		GABBR1	ENSG00000204681.5											SHARPIN	ENSG00000179526.12	32.376	20.3275	0.627858	0.0479699			ZNF853	ENSG00000236609.3	29.9117	19.6317	0.656322	0.000564059
CYP27A1	ENSG00000135929.4	57.4554	34.1982	0.595213	0.00275579			MT-ND2	ENSG00000198763.3	9862.48	14941	1.51493	0.0421401			SERPINB4	ENSG00000206073.6	34.7041	58.998	1.70003	0.00553502		GALM	ENSG00000143891.12											ZDHHC1	ENSG00000159714.6	57.9833	36.2829	0.625748	0.0405421			PROS1	ENSG00000184500.10	609.011	398.976	0.655121	0.0117927
MAOB	ENSG00000069535.11	61.9667	33.563	0.54163	4.91513e-05			MT-ND6	ENSG00000198695.2	4465.11	6763.04	1.51464	0.0313875			SAT1	ENSG00000130066.12	740.755	1255.24	1.69455	3.12396e-06		GALNT5	ENSG00000136542.4											PFKL	ENSG00000141959.12	66.5411	41.2904	0.620525	0.0486278			EFNB2	ENSG00000125266.5	45.5568	29.7016	0.651968	0.0233739
GSTA2	ENSG00000244067.1	402.224	215.816	0.536556	0.00253461			SGK1	ENSG00000118515.7	49.7373	74.6093	1.50007	0.000360791			BIRC3	ENSG00000023445.8	27.3878	46.3918	1.69389	0.00309023		GALNT6	ENSG00000139629.10											CX3CL1	ENSG00000006210.6	175.856	107.571	0.611701	0.00869584			ASTN2	ENSG00000148219.12	68.0117	42.9502	0.631511	0.012893
CYP2A13	ENSG00000197838.4	31.9173	16.3077	0.510935	0.00368843			ZDHHC1	ENSG00000159714.6	57.9296	38.078	0.657316	0.0110724			ALS2CL	ENSG00000178038.12	23.6126	39.804	1.68571	0.0281155		GALNT7	ENSG00000109586.7											PROS1	ENSG00000184500.10	492.892	300.035	0.608723	0.0174247			SCARA3	ENSG00000168077.8	90.0933	55.5276	0.616334	0.00282249
C2orf40	ENSG00000119147.5	160.415	81.3991	0.507429	0.0147676			SPEF1	ENSG00000101222.8	51.4199	33.6797	0.654992	0.0314187			UBD	ENSG00000213886.3	51.8555	86.6412	1.67082	0.0226189		GAS6	ENSG00000183087.9											SSNA1	ENSG00000176101.7	34.9266	21.0365	0.602306	0.0225703			CLU	ENSG00000120885.14	2263.51	1335.17	0.589864	0.0092535
LPPR3	ENSG00000129951.13	26.3477	12.8103	0.486202	0.00849603			ASTN2	ENSG00000148219.12	51.808	33.7264	0.650988	0.00121754			CEACAM6	ENSG00000086548.8	695.072	1157.62	1.66547	1.78687e-05		GBP5	ENSG00000154451.10											XAB2	ENSG00000076924.7	31.1275	18.5508	0.59596	0.0444406			CCDC8	ENSG00000169515.5	37.2808	21.9073	0.587628	8.88041e-05
GPR116	ENSG00000069122.13	21.0239	10.1292	0.481796	0.0170205			TNS3	ENSG00000136205.12	65.7605	42.4438	0.64543	0.000828709			MT-CO1	ENSG00000198804.2	37573.6	62120	1.65329	0.0261779		GPR116	ENSG00000069122.13											SCGB1A1	ENSG00000149021.2	27306.6	16090.8	0.589263	0.0418999			FOLR1	ENSG00000110195.7	130.649	76.5001	0.585541	0.0185896
FHOD3	ENSG00000134775.10	25.9057	11.5043	0.444084	0.000299357			TMEM178A	ENSG00000152154.6	31.4801	20.3097	0.64516	3.06274e-05			SLC39A8	ENSG00000138821.8	20.5779	33.8009	1.64258	0.00235568		GPT2	ENSG00000166123.9											ANAPC11	ENSG00000141552.13	27.7578	16.2902	0.586868	0.0458753			SLIT2	ENSG00000145147.14	38.2899	21.9615	0.573559	0.0451685
SEC14L3	ENSG00000100012.7	57.6264	23.963	0.415833	0.00892929			INTS1	ENSG00000164880.11	35.0122	22.5563	0.644241	0.0398675			CLDN10	ENSG00000134873.4	34.6783	56.701	1.63506	0.000562569		GPX2	ENSG00000176153.10											WNK2	ENSG00000165238.12	27.056	15.7766	0.583109	0.0157779			EPB41L2	ENSG00000079819.11	30.7972	17.618	0.572064	0.0284729
LTF	ENSG00000012223.7	88.693	35.687	0.402365	0.0213956			CLDN8	ENSG00000156284.4	43.8196	28.1999	0.643545	0.00838738			KDELR3	ENSG00000100196.6	18.6878	30.4899	1.63154	0.00276838		GSTA2	ENSG00000244067.1											ORAI1	ENSG00000182500.7	33.2678	19.2593	0.578918	0.0100066			ATP6V1B1	ENSG00000116039.7	29.8331	16.2377	0.544284	0.0424466
LYPD2	ENSG00000197353.3	16.6604	6.61973	0.397333	0.0285571			SCAF1	ENSG00000126461.10	32.7514	21.0275	0.642033	0.0155454			GABBR1	ENSG00000204681.5	41.1249	67.026	1.62981	0.0247515		HCLS1	ENSG00000180353.6											UNC93B1	ENSG00000110057.3	129.262	73.9814	0.572337	0.0163429			DEGS2	ENSG00000168350.6	128.512	69.094	0.537645	0.0330657
ATP6V1B1	ENSG00000116039.7	17.8375	7.00333	0.392618	5.31647e-06			HSPB1	ENSG00000106211.8	182.563	117.137	0.641623	0.0463977			MT-ND1	ENSG00000198888.2	10339.9	16813.8	1.6261	0.0373808		HHLA2	ENSG00000114455.9											GAS6	ENSG00000183087.9	34.3461	18.9744	0.552445	0.038538			HSD17B13	ENSG00000170509.7	206.895	110.949	0.536259	0.0336502
SCGB1A1	ENSG00000149021.2	20897	6981.99	0.334115	3.95354e-05			UNC93B1	ENSG00000110057.3	127.965	81.8062	0.639286	0.0248271			PARM1	ENSG00000169116.7	31.0134	50.3318	1.6229	0.000237584		HK2	ENSG00000159399.4											SLIT2	ENSG00000145147.14	27.3123	15.0823	0.552215	0.0162481			GAS6	ENSG00000183087.9	46.3047	24.6278	0.531863	0.00649687
HSD17B13	ENSG00000170509.7	89.4746	26.4614	0.295742	0.00184942			WNT5B	ENSG00000111186.8	27.8058	17.7753	0.639266	0.000447037			TIMP4	ENSG00000157150.4	26.9662	43.5393	1.61459	0.0133779		HLA-DRB1	ENSG00000196126.6											WNT5B	ENSG00000111186.8	27.5529	15.1847	0.551112	0.00622315			FHOD3	ENSG00000134775.10	46.977	24.4766	0.521033	0.00757616
								PPP1R16B	ENSG00000101445.4	47.4632	30.1912	0.636098	0.045596			SAA2	ENSG00000134339.4	86.7111	140.001	1.61457	0.0274914		hsa-mir-6723	ENSG00000237973.1											FHOD3	ENSG00000134775.10	34.363	16.6001	0.483079	0.0141812			SERPINB7	ENSG00000166396.8	45.029	19.9852	0.443829	0.0261457
								LLGL2	ENSG00000073350.9	59.6527	37.7553	0.632919	0.00544087			S100A14	ENSG00000189334.4	84.0836	135.475	1.61119	0.000131471		HSD17B13	ENSG00000170509.7											ATP6V1B1	ENSG00000116039.7	21.9369	10.4544	0.476568	0.00533113			ATOH8	ENSG00000168874.8	19.9553	8.79082	0.440525	0.0100986
								PFKL	ENSG00000141959.12	66.2582	41.4374	0.625392	0.00278968			SERPINB5	ENSG00000206075.9	32.4701	52.2137	1.60806	0.0045846		HSPB1	ENSG00000106211.8											HSD17B13	ENSG00000170509.7	146.713	64.9759	0.442879	0.0425647			VGLL3	ENSG00000206538.3	23.7566	10.374	0.43668	0.0383048
								PDLIM4	ENSG00000131435.8	45.5146	28.1775	0.619087	0.0147856			TIMP3	ENSG00000100234.11	17.3201	27.7913	1.60456	0.0200359		IDO1	ENSG00000131203.8											CYP2A13	ENSG00000197838.4	46.3109	20.5064	0.442799	0.0430479			MT3	ENSG00000087250.4	19.8484	8.03186	0.40466	0.00389694
								CCDC8	ENSG00000169515.5	29.8731	18.4625	0.618033	8.61764e-05			MSLN	ENSG00000102854.9	82.5833	131.898	1.59715	0.0346801		IL1B	ENSG00000125538.7
								ITM2A	ENSG00000078596.6	29.4848	18.0707	0.612881	0.0155538			HCLS1	ENSG00000180353.6	35.7562	57.1019	1.59698	0.00839273		IL1RN	ENSG00000136689.14
								PROS1	ENSG00000184500.10	492.435	301.795	0.612862	0.00184998			PSCA	ENSG00000167653.4	286.329	456.526	1.59441	0.0422347		IL8	ENSG00000169429.6
								GAS6	ENSG00000183087.9	33.9806	20.7502	0.610648	0.00706852			MT-CO3	ENSG00000198938.2	14535.7	23151.7	1.59275	0.0487029		INTS1	ENSG00000164880.11
								ORAI1	ENSG00000182500.7	33.1628	20.2434	0.610424	0.00381881			MIR4485	ENSG00000210082.2	14177.1	22416.4	1.58118	0.0225056		IRAK3	ENSG00000090376.4
								SLIT2	ENSG00000145147.14	27.2153	16.5762	0.609078	0.000945411			S100A16	ENSG00000188643.5	63.4896	100.316	1.58004	0.000144289		ITGA6	ENSG00000091409.10
								XAB2	ENSG00000076924.7	30.8497	18.5763	0.602153	0.0108211			MT-ND5	ENSG00000198786.2	16087.2	25416.6	1.57993	0.0297817		ITM2A	ENSG00000078596.6
								WNK2	ENSG00000165238.12	26.6027	15.9074	0.597962	0.00122979			GPX2	ENSG00000176153.10	43.2754	67.9753	1.57076	0.00659927		J01415.23	ENSG00000211459.2
								DEGS2	ENSG00000168350.6	94.4151	55.1743	0.58438	0.0277087			GALNT7	ENSG00000109586.7	55.9128	87.5593	1.566	2.90975e-05		KCNA1	ENSG00000111262.4
								SCGB1A1	ENSG00000149021.2	26845.7	15635.6	0.582422	0.00180267			MT-ATP6	ENSG00000198899.2	16063.7	25143.9	1.56525	0.0461068		KDELR3	ENSG00000100196.6
								PITPNM1	ENSG00000110697.8	91.7299	52.4582	0.571877	0.0118589			SGK1	ENSG00000118515.7	59.7891	93.1189	1.55746	0.00317481		KIF19	ENSG00000196169.10
								GPR116	ENSG00000069122.13	29.3247	15.563	0.530712	0.0040361			FUT3	ENSG00000171124.8	28.6815	44.4322	1.54916	0.000255707		KRT23	ENSG00000108244.12
								SERPINB7	ENSG00000166396.8	28.0433	14.3757	0.512626	0.0108418			NEK6	ENSG00000119408.12	28.3105	43.6839	1.54303	0.00508126		KRT6A	ENSG00000205420.6
								LPPR3	ENSG00000129951.13	39.6648	19.8545	0.500557	0.00244196			ANXA3	ENSG00000138772.8	28.1543	43.3349	1.53919	0.000514463		LINC00342	ENSG00000232931.1
								FHOD3	ENSG00000134775.10	34.5848	17.1909	0.497066	4.40856e-05			HLA-DRB1	ENSG00000196126.6	643.334	990.027	1.5389	0.0306039		LLGL2	ENSG00000073350.9
								ATP6V1B1	ENSG00000116039.7	21.4321	10.3127	0.48118	1.97217e-05			TM4SF1	ENSG00000169908.6	41.2949	63.3236	1.53345	0.00256177		LMO3	ENSG00000048540.10
								METRN	ENSG00000103260.3	25.3134	11.7159	0.462836	0.0242247			CD44	ENSG00000026508.11	130.112	198.538	1.5259	0.0378759		LPPR3	ENSG00000129951.13
								LTF	ENSG00000012223.7	149.597	68.761	0.45964	0.0156553			MALAT1	ENSG00000251562.3	337.364	514.329	1.52455	0.0473127		LTF	ENSG00000012223.7
								CYP2A13	ENSG00000197838.4	45.4186	20.5398	0.452233	0.00148385			HK2	ENSG00000159399.4	29.6095	45.0786	1.52243	0.000108181		LYPD2	ENSG00000197353.3
								SEC14L3	ENSG00000100012.7	104.077	46.7386	0.449075	0.00701776			CFB	ENSG00000243649.4	314.552	478.673	1.52176	0.0208885		MALAT1	ENSG00000251562.3
								HSD17B13	ENSG00000170509.7	143.538	64.4467	0.448988	0.0101012			GPT2	ENSG00000166123.9	22.2814	33.5934	1.50769	7.37331e-06		MAOB	ENSG00000069535.11
								KCNA1	ENSG00000111262.4	18.3135	8.14505	0.444757	3.05472e-06			FKBP11	ENSG00000134285.6	23.7181	35.6011	1.50101	0.000129396		METRN	ENSG00000103260.3
								CTD-2531D15.4	ENSG00000255446.1	689.3	282.451	0.409766	0.0125003			PPP1R16B	ENSG00000101445.4	64.5612	42.2835	0.654937	0.0359105		MIR4485	ENSG00000210082.2
																ZNF853	ENSG00000236609.3	29.7923	19.4247	0.652005	2.03105e-06		MSLN	ENSG00000102854.9
																PTGFR	ENSG00000122420.5	119.491	77.6685	0.649992	0.000132264		MSMB	ENSG00000138294.9
																CLU	ENSG00000120885.14	2233.91	1432.83	0.6414	0.00289817		MT3	ENSG00000087250.4
																UNC93B1	ENSG00000110057.3	159.459	102.076	0.640136	0.000144042		MT-ATP6	ENSG00000198899.2
																LPPR3	ENSG00000129951.13	53.4716	33.4757	0.626047	0.00386482		MT-ATP8	ENSG00000228253.1
																GPR116	ENSG00000069122.13	44.2948	27.5933	0.622946	0.010739		MT-CO1	ENSG00000198804.2
																WNK2	ENSG00000165238.12	32.5596	20.0609	0.616131	0.00599657		MT-CO3	ENSG00000198938.2
																CLDN8	ENSG00000156284.4	59.0496	36.3207	0.615088	0.0019665		MT-CYB	ENSG00000198727.2
																CAPS	ENSG00000105519.7	2316.55	1399.8	0.604263	0.00792824		MTHFD2	ENSG00000065911.7
																FOLR1	ENSG00000110195.7	129.854	76.9372	0.592489	0.00284258		MT-ND1	ENSG00000198888.2
																CCDC8	ENSG00000169515.5	37.4019	21.8994	0.585515	3.40092e-08		MT-ND2	ENSG00000198763.3
																DEGS2	ENSG00000168350.6	129.751	71.5996	0.551823	0.00110645		MTND2P28	ENSG00000225630.1
																EPB41L2	ENSG00000079819.11	30.6382	16.8094	0.548644	9.02717e-05		MT-ND5	ENSG00000198786.2
																FHOD3	ENSG00000134775.10	46.7205	24.4974	0.52434	1.7697e-05		MT-ND6	ENSG00000198695.2
																ATP6V1B1	ENSG00000116039.7	29.7475	15.4961	0.520921	2.87208e-05		MUC5AC	ENSG00000215182.6
																SERPINB7	ENSG00000166396.8	44.9713	23.237	0.516708	0.00308757		MX2	ENSG00000183486.8
																VGLL3	ENSG00000206538.3	22.4173	11.2908	0.503666	0.00220351		MXD1	ENSG00000059728.6
																LTF	ENSG00000012223.7	256.386	122.598	0.478179	0.0333322		NAMPT	ENSG00000105835.7
																MT3	ENSG00000087250.4	19.3023	9.15002	0.474036	0.00125147		NAMPTL	ENSG00000229644.4
																HSD17B13	ENSG00000170509.7	206.679	97.3599	0.471069	0.000134392		NEK6	ENSG00000119408.12
																CYP2A13	ENSG00000197838.4	66.5778	27.5501	0.413803	0.00390168		ORAI1	ENSG00000182500.7
																SEC14L3	ENSG00000100012.7	190.732	67.8997	0.355996	0.0162651		PARM1	ENSG00000169116.7
																SCGB3A1	ENSG00000161055.3	1873.56	611.28	0.326267	0.00619322		PDLIM4	ENSG00000131435.8
																							PFKL	ENSG00000141959.12
																							PILRB	ENSG00000121716.12
																							PITPNM1	ENSG00000110697.8
																							PLEK	ENSG00000115956.9
																							PPP1R16B	ENSG00000101445.4
																							PROS1	ENSG00000184500.10
																							PRR4	ENSG00000111215.6
																							PSCA	ENSG00000167653.4
																							PTGFR	ENSG00000122420.5
																							RNA5-8SP2	ENSG00000200434.1
																							RP11-124N14.4	ENSG00000229124.1
																							S100A14	ENSG00000189334.4
																							S100A16	ENSG00000188643.5
																							S100A2	ENSG00000196754.5
																							S100A8	ENSG00000143546.5
																							S100P	ENSG00000163993.6
																							SAA1	ENSG00000173432.6
																							SAA2	ENSG00000134339.4
																							SAT1	ENSG00000130066.12
																							SCAF1	ENSG00000126461.10
																							SCGB1A1	ENSG00000149021.2
																							SCGB3A1	ENSG00000161055.3
																							SEC14L3	ENSG00000100012.7
																							SERPINA1	ENSG00000197249.8
																							SERPINB2	ENSG00000197632.4
																							SERPINB4	ENSG00000206073.6
																							SERPINB5	ENSG00000206075.9
																							SERPINB7	ENSG00000166396.8
																							SGK1	ENSG00000118515.7
																							SLC26A2	ENSG00000155850.7
																							SLC39A8	ENSG00000138821.8
																							SLC5A8	ENSG00000256870.2
																							SLIT2	ENSG00000145147.14
																							SPEF1	ENSG00000101222.8
																							SRGN	ENSG00000122862.4
																							SRPX2	ENSG00000102359.5
																							TCN1	ENSG00000134827.3
																							TFCP2L1	ENSG00000115112.7
																							TIMP3	ENSG00000100234.11
																							TIMP4	ENSG00000157150.4
																							TLR2	ENSG00000137462.6
																							TM4SF1	ENSG00000169908.6
																							TMEM178A	ENSG00000152154.6
																							TNC	ENSG00000041982.10
																							TNS3	ENSG00000136205.12
																							TST	ENSG00000128311.9
																							TTC16	ENSG00000167094.11
																							UBD	ENSG00000213886.3
																							UCHL1	ENSG00000154277.8
																							UNC93B1	ENSG00000110057.3
																							UPK1B	ENSG00000114638.3
																							VGLL3	ENSG00000206538.3
																							WNK2	ENSG00000165238.12
																							WNT5B	ENSG00000111186.8
																							XAB2	ENSG00000076924.7
																							ZDHHC1	ENSG00000159714.6
																							ZG16B	ENSG00000162078.7
																							ZNF853	ENSG00000236609.3
							ctl vs mix 50								ctl vs mix 75								ctl vs mix all					ctl vs mixex 25								ctl vs mixex 50								ctl vs mixex 25
																							n=38
gene_id	cpm_ctl	cpm_cases	ratio	FDR			gene_name	gene_id	cpm_ctl	cpm_cases	ratio	FDR			gene_name	gene_id	cpm_ctl	cpm_cases	ratio	FDR			gene_name	gene_id						None								None								None
ENSG00000074410.9	4.81631	19.0864	3.96286	0.00557151			PTPRH	ENSG00000080031.5	1.3295	15.4225	11.6002	0.00848916			LINC00342	ENSG00000232931.1	7.63197	40.0846	5.25219	0.0216741			AGPAT4	ENSG00000026652.9
ENSG00000130066.12	512.619	1007.61	1.96562	0.0403855			CEACAM5	ENSG00000105388.10	37.4852	220.923	5.89361	0.0425207			TCN1	ENSG00000134827.3	5.7716	29.8735	5.17594	0.0448763			AP2B1	ENSG00000006125.12
ENSG00000137486.12	35.4893	19.2636	0.542799	0.0354066			ELFN2	ENSG00000166897.9	2.74583	12.7461	4.64198	0.0457164			PTPRH	ENSG00000080031.5	3.78892	18.6346	4.91817	0.0216741			ARRB1	ENSG00000137486.12
							ATP10B	ENSG00000118322.8	3.14814	13.4831	4.28289	0.0457164			CD109	ENSG00000156535.8	7.04946	26.4132	3.74684	0.0366807			ASTN2	ENSG00000148219.12
							CA12	ENSG00000074410.9	7.15475	28.0899	3.92605	0.0178094			CA12	ENSG00000074410.9	10.9163	39.3538	3.60504	0.0216741			ATP10B	ENSG00000118322.8
							CD109	ENSG00000156535.8	4.90731	15.8113	3.22199	0.0457164			SRPX2	ENSG00000102359.5	11.6851	37.0946	3.17452	0.0448763			BHLHE41	ENSG00000123095.5
							MFSD2A	ENSG00000168389.13	11.6996	30.3658	2.59546	0.026221			DPYSL3	ENSG00000113657.8	47.1729	126.959	2.69135	0.0216741			CA12	ENSG00000074410.9
							AGPAT4	ENSG00000026652.9	8.02776	18.4691	2.30065	0.0178094			MFSD2A	ENSG00000168389.13	15.293	32.7142	2.13917	0.0366807			CD109	ENSG00000156535.8
							RP1-140K8.5	ENSG00000260604.1	12.9712	23.6931	1.82658	0.0425207			FHOD1	ENSG00000135723.8	11.8334	24.52	2.0721	0.0448763			CDH26	ENSG00000124215.12
							GPT2	ENSG00000166123.9	19.3181	33.1065	1.71375	0.0364268			RP11-192H23.4	ENSG00000258472.3	13.1394	26.9013	2.04737	0.0366807			CEACAM5	ENSG00000105388.10
							GALNT7	ENSG00000109586.7	46.9221	78.7751	1.67885	0.0425207			SERPINB8	ENSG00000166401.9	11.5988	22.009	1.89752	0.0366807			CLU	ENSG00000120885.14
							KLHL6	ENSG00000172578.7	98.3376	158.112	1.60785	0.0425207			GPT2	ENSG00000166123.9	22.9823	37.4491	1.62947	0.0216741			DPP4	ENSG00000197635.5
							CDH26	ENSG00000124215.12	54.2429	87.0084	1.60405	0.0457164			SDK1	ENSG00000146555.14	96.4063	63.4657	0.658315	0.0313589			DPYSL3	ENSG00000113657.8
							SAMD15	ENSG00000100583.4	21.2134	32.9826	1.5548	0.0457164			SLC41A1	ENSG00000133065.6	82.0991	53.4419	0.650944	0.0267565			EFNB3	ENSG00000108947.4
							AP2B1	ENSG00000006125.12	144.792	217.452	1.50183	0.0457164			LRPAP1	ENSG00000163956.6	116.774	74.6978	0.63968	0.0470503			ELFN2	ENSG00000166897.9
							BHLHE41	ENSG00000123095.5	46.7338	28.4757	0.609317	0.0425207			ARRB1	ENSG00000137486.12	45.0483	28.4769	0.632143	0.00710604			EPHX1	ENSG00000143819.8
							SNTB1	ENSG00000172164.9	101.28	53.0196	0.523497	0.0364268			EFNB3	ENSG00000108947.4	56.3583	35.2457	0.625386	0.0448763			FHOD1	ENSG00000135723.8
							DPP4	ENSG00000197635.5	24.2405	7.73837	0.319233	0.0425207			ITM2C	ENSG00000135916.11	70.8171	41.7891	0.590098	0.0421892			FXYD6	ENSG00000137726.11
															ZNF703	ENSG00000183779.5	70.4032	41.1328	0.584246	0.0448091			GALNT7	ENSG00000109586.7
															EPHX1	ENSG00000143819.8	842.253	488.33	0.57979	0.0286105			GPT2	ENSG00000166123.9
															SCARA3	ENSG00000168077.8	91.1289	48.3817	0.530916	0.0286105			ITM2C	ENSG00000135916.11
															ASTN2	ENSG00000148219.12	69.5756	33.9243	0.487589	0.0202298			KLHL6	ENSG00000172578.7
															CLU	ENSG00000120885.14	2292.77	950.402	0.414521	0.00240769			LINC00342	ENSG00000232931.1
															FXYD6	ENSG00000137726.11	15.6057	4.16971	0.267191	0.00765084			LRPAP1	ENSG00000163956.6
																							MFSD2A	ENSG00000168389.13
																							PTPRH	ENSG00000080031.5
																							RP11-192H23.4	ENSG00000258472.3
																							RP1-140K8.5	ENSG00000260604.1
																							SAMD15	ENSG00000100583.4
																							SAT1	ENSG00000130066.12
																							SCARA3	ENSG00000168077.8
																							SDK1	ENSG00000146555.14
																							SERPINB8	ENSG00000166401.9
																							SLC41A1	ENSG00000133065.6
																							SNTB1	ENSG00000172164.9
																							SRPX2	ENSG00000102359.5
																							TCN1	ENSG00000134827.3
																							ZNF703	ENSG00000183779.5
[truncated: 4 more columns]
