# Supplementary material for: Gender specific airway gene expression in COPD sub-phenotypes supports a role of mitochondria and of different types of leukocytes
Source: Sci Rep. 2021 Jun 18;11:12848. doi: 10.1038/s41598-021-91742-x (PMC8213687; doi:10.1038/s41598-021-91742-x)
Supplement: Supplementary file 3 — Supplementary Table S4B. [file 41598_2021_91742_MOESM3_ESM.xlsx]

## Sheet: Hoja1
Table S4B genes common for E and A
Genes found both in any E and any A analysis
Genes also detected in the controls versus cases analysis (TableS3)
common A+Aex+E+Eex male	n=86	common E+Eex+A+Aex females	n=37
ATP6V1B1		AKR1C2
AZGP1		ANXA3
BIRC3		AZGP1
C15orf48		BPIFB2
C16orf89		CA12
CA12		CCDC8
CCDC81		CCDC81
CD163		CEACAM5
CEACAM5		CTD-2531D15.4
CES1		CYP1B1
CLDN8		DGKA
CORO2B		DPP4
CSTA		DPYSL3
CTD-2531D15.4		DSC3
CXCR4		FUT2
CYP2A13		FUT3
DPP4		GALNT5
DUOX2		GPT2
EPB41L2		IRAK3
FCGR2A		KCNA1
FGFBP1		LMO3
FHOD3		MFSD2A
FKBP5		PARM1
FMO2		S100A14
FOLR1		S100P
FUT2		SERPINB5
FUT3		SLC26A2
FXYD1		SLC5A8
GALM		SLIT2
GBP5		SRPX2
GPR116		TCN1
GSTA2		TFCP2L1
HSD17B13		TM4SF1
IDO1		TNC
IER3		TNS3
IL8		UPK1B
IRAK3		WNT5B
IRS2
ISLR
ITGA6
KRT6A
LCP2
LTF
MALAT1
MAOB
MFSD2A
MGP
MT1G
MUC13
MUC4
MXD1
NEAT1
NKX3-1
PROS1
PRR4
PSCA
PTGFR
PTN
RARRES1
RGS2
RP11-124N14.4
RP11-161H23.5
S100A14
S100A9
S100P
SAA1
SAA2
SAT1
SCARA3
SCGB1A1
SEC14L3
SERPINA3
SGK1
SLA
SLC26A2
SLC26A4
SLC5A8
SOCS3
TCN1
TFCP2L1
THBS1
TLR2
TMEM178A
TNS3
UPK1B
WNT5B
