# Supplementary material for: Gender specific airway gene expression in COPD sub-phenotypes supports a role of mitochondria and of different types of leukocytes
Source: Sci Rep. 2021 Jun 18;11:12848. doi: 10.1038/s41598-021-91742-x (PMC8213687; doi:10.1038/s41598-021-91742-x)
Supplement: Supplementary file 4 — Supplementary Table S4C. [file 41598_2021_91742_MOESM4_ESM.xlsx]

## Sheet: E A male
											case-control A/ case-control E												case-control A/ case-control E												case-control A/ case-control E
ctl vs E lower						ctl vs A lower						ctl vs E median						ctl vs A median						ctl vs E upper						ctl vs A upper						ctl vs E all			ctl vs Eex lower						ctl vs Aex lower
																																				n=15
gene_name	ensembl_id	cpm_ctl	cpm_case	ratio	FDR	cpm_ctl	cpm_case	ratio	FDR	delta E vs A		gene_name	ensembl_id	cpm_ctl	cpm_case	ratio	FDR	cpm_ctl	cpm_case	ratio	FDR	delta E vs A		gene_name	ensembl_id	cpm_ctl	cpm_case	ratio	FDR	cpm_ctl	cpm_case	ratio	FDR	delta E vs A		gene_name	ensembl_id		gene_name	ensembl_id	cpm_ctl	cpm_case	ratio	FDR	cpm_ctl	cpm_case	ratio	FDR	delta E vs A
STEAP4	ENSG00000127954.8	115.358	73.9833	0.641339	0.00010601	117.248	91.0654	0.776688	0.0864384	-17.0822	1.5802	HBB	ENSG00000244734.1	81.2015	421.795	5.19442	0.0195946	83.0972	185.197	2.22868	0.282499	236.598	3.33588	SELL	ENSG00000188404.4	5.02017	24.1452	4.80965	1.41485e-05	5.1036	11.5854	2.27005	0.212011	12.5598	2.95057	ADH1C	ENSG00000248144.1		IFITM2	ENSG00000185201.11	19.6474	34.6153	1.76183	0.043555	20.0854	22.9606	1.14315	0.755592	11.6547
ADH1C	ENSG00000248144.1	167.266	106.527	0.63687	0.000276536	170.667	132.431	0.77596	0.134228	-25.904	1.58853	SLITRK6	ENSG00000184564.8	68.4812	45.0983	0.65855	0.000258479	70.1571	57.8041	0.823924	0.0961728	-12.7057	1.8929	HBB	ENSG00000244734.1	439.736	1926.74	4.38158	0.00210483	447.026	883.225	1.97578	0.292886	1043.52	3.40901	CXCL1	ENSG00000163739.4		RP5-857K21.11	ENSG00000198744.5	82.7195	144.791	1.75038	0.0304389	84.2211	69.5576	0.825893	0.538333	75.2332
NTS	ENSG00000133636.5	70.9407	31.4218	0.442931	0.0342097	72.3713	47.7768	0.660162	0.358015	-16.355	1.60682	UGT2A1	ENSG00000173610.6	166.7	92.5055	0.554922	0.000474011	169.323	128.458	0.758657	0.083913	-35.9524	1.8156	IGHA1	ENSG00000211895.3	8.67121	25.4404	2.93389	0.00772551	8.80035	10.4985	1.19296	0.746771	14.9419	9.87521	HBB	ENSG00000244734.1		RP5-857K21.10	ENSG00000248527.1	391.83	630.332	1.60869	0.0383801	400.61	362.767	0.905537	0.87555	267.565
												NTS	ENSG00000133636.5	137.117	55.1985	0.402565	0.00101886	138.561	88.5929	0.639378	0.156293	-33.3945	1.63941	S100A8	ENSG00000143546.5	20.7339	56.0294	2.70231	0.000140926	21.0495	37.2624	1.77023	0.237772	18.767	2.177	IGHA1	ENSG00000211895.3		MT-ND2	ENSG00000198763.3	7961.45	12657.2	1.5898	0.0348822	8072.69	8687.65	1.07618	0.77004	3969.51
																								RNA28S5	ENSG00000226958.1	1444.09	2622.39	1.81595	0.00745993	1478.14	1802.96	1.21975	0.62621	819.422	3.62755	MIR4485	ENSG00000210082.2		TIMP1	ENSG00000102265.7	66.9158	106.137	1.58613	0.00585761	68.5772	79.8047	1.16372	0.445523	26.3328
																								RNASE1	ENSG00000129538.9	21.6789	37.2216	1.71695	0.00675325	22.1076	24.5617	1.11101	0.586798	12.6598	6.33327	MT-CO2	ENSG00000198712.1		MT-ND1	ENSG00000198888.2	6101.27	9490.2	1.55545	0.0313945	6162.27	6379.14	1.03519	0.92187	3111.06
																								MT-CO2	ENSG00000198712.1	12873.4	20502.9	1.59265	3.12737e-05	13121.5	15926.1	1.21375	0.340506	4576.75	2.72027	MT-ND3	ENSG00000198840.2		MT-CO2	ENSG00000198712.1	7234.51	11172.7	1.54437	0.0222473	7392.95	6383.46	0.863452	0.626491	4789.27
																								MT-ND3	ENSG00000198840.2	5233.5	8314.5	1.58871	0.000239105	5324.22	6445.31	1.21056	0.408355	1869.18	2.74821	NTS	ENSG00000133636.5		MIR4485	ENSG00000210082.2	8163.97	12341.3	1.51167	0.0415643	8273.07	8681.6	1.04938	0.838596	3659.66
																								MIR4485	ENSG00000210082.2	14771.5	22934.9	1.55265	0.000237997	14864.1	19706.8	1.3258	0.10136	3228.08	1.6857	RNA28S5	ENSG00000226958.1		NSUN7	ENSG00000179299.12	58.1536	38.2447	0.657649	0.0168377	58.9124	59.8517	1.01594	0.961446	-21.6071
																								CXCL1	ENSG00000163739.4	133.355	200.971	1.50703	0.0003799	136.094	170.504	1.25284	0.152618	30.467	1.96502	RNASE1	ENSG00000129538.9		ADAM28	ENSG00000042980.8	77.208	49.7736	0.644669	0.00466745	78.4546	67.7464	0.863511	0.336458	-17.9728
																								NTS	ENSG00000133636.5	190.289	115.087	0.604804	0.000137327	195	153.907	0.789269	0.301298	-38.82	1.83005	S100A8	ENSG00000143546.5		DNAH5	ENSG00000039139.8	319.611	204.186	0.638856	0.0370615	323.71	352.81	1.0899	0.782052	-148.624
																																				SELL	ENSG00000188404.4		MUC15	ENSG00000169550.8	145.763	92.9946	0.637985	0.0313749	147.471	134.61	0.912787	0.758392	-41.6151
																																				SLITRK6	ENSG00000184564.8		STEAP4	ENSG00000127954.8	116.107	72.2544	0.622311	0.0263391	117.364	95.1536	0.810754	0.425447	-22.8992
																																				STEAP4	ENSG00000127954.8		IGFBP5	ENSG00000115461.4	343.781	202.959	0.590372	0.0266276	348.224	272.913	0.783727	0.256881	-69.9541
																																				UGT2A1	ENSG00000173610.6
ctl vs A lower					ctl vs E lower							ctl vs A median						ctl vs E median						clt vs A upper				(corrected)		clt vs E upper						ctl vs A all	(corrected)		ctl vs Aex lower						ctl vs Eex lower
																																				43
gene_name	ensembl_id	cpm_ctl	cpm_case	ratio	FDR	cpm_ctl	cpm_case	ratio	FDR	delta E vs A		gene_name	ensembl_id	cpm_ctl	cpm_case	ratio	FDR	cpm_ctl	cpm_case	ratio	FDR	delta E vs A		gene_name	ensembl_id	cpm_ctl	cpm_case	ratio	FDR	cpm_ctl	cpm_case	ratio	FDR	delta A vs E		gene_name	ensembl_id		gene_name	ensembl_id	cpm_ctl	cpm_case	ratio	FDR	cpm_ctl	cpm_case	ratio	FDR	delta E vs A
TNC	ENSG00000041982.10	22.8716	43.3257	1.8943	0.0104425	22.6369	29.9129	1.32142	0.351286	13.4128	2.81116	Metazoa_SRP	ENSG00000266422.1	20.2199	71.1564	3.51912	0.00977299	19.7628	42.7338	2.16234	0.109277	28.4225	2.21742	KRT13	ENSG00000171401.10	9.90249	47.7242	4.81941	0.00447506	9.73679	15.0948	1.55028	0.311818	32.6294	7.05891	BCAM	ENSG00000187244.5		NEK6	ENSG00000119408.12	18.0968	34.5689	1.91022	0.00755075	17.53	21.4305	1.22251	0.457706	13.1384
FCGRT	ENSG00000104870.8	72.812	45.8612	0.629857	0.0104276	71.8186	61.267	0.85308	0.352373	-15.4058	2.55421	RN7SL1	ENSG00000258486.1	20.2199	70.8271	3.50284	0.00999893	19.7628	42.4882	2.14991	0.117584	28.3389	2.2269	SPP1	ENSG00000118785.9	16.4194	45.8261	2.79098	0.0299695	16.1397	30.5413	1.8923	0.0619801	15.2848	2.04192	C2orf40	ENSG00000119147.5		ANXA3	ENSG00000138772.8	21.7615	37.1271	1.70609	0.000737045	21.4841	24.1956	1.12621	0.402439	12.9315
RPLP1	ENSG00000137818.7	461.256	281.58	0.610464	0.0299761	457.37	370.123	0.809242	0.24544	-88.5421	2.05939	RN7SL2	ENSG00000265150.1	34.6674	115.331	3.32679	0.0149708	33.9032	81.9478	2.41711	0.119996	33.3832	1.67893	DUSP5	ENSG00000138166.4	14.4346	33.7188	2.33596	0.00396327	14.0574	20.7804	1.47825	0.148498	12.9384	2.86839	C7orf50	ENSG00000146540.9		SLC6A14	ENSG00000087916.7	70.3384	115.536	1.64257	0.0368657	69.0144	83.456	1.20925	0.389968	32.0801
C2orf40	ENSG00000119147.5	135.573	71.2194	0.525322	0.0255584	133.349	103.991	0.779842	0.244767	-32.7715	2.19204	RNA45S5	ENSG00000225840.1	231.856	595.297	2.56753	0.0319715	225.842	375.971	1.66475	0.204858	219.325	2.42086	TNC	ENSG00000041982.10	60.2839	121.672	2.01832	0.00740712	59.0922	93.915	1.5893	0.0985106	27.7568	1.76287	CAPS	ENSG00000105519.7		CEP290	ENSG00000198707.8	26.5963	42.1605	1.5852	0.0204682	26.3059	25.0542	0.952415	0.864535	17.1063
												FOS	ENSG00000170345.4	21.8623	46.2904	2.11736	0.0164149	21.3054	34.329	1.61128	0.0671866	11.9614	1.87568	PIK3AP1	ENSG00000155629.9	17.9991	36.3059	2.0171	0.0128423	18.0623	23.9717	1.32717	0.157874	12.3341	3.09788	CD44	ENSG00000026508.11		CAPS2	ENSG00000180881.15	21.6931	34.3569	1.58377	0.0374765	21.309	18.2026	0.854222	0.54499	16.1543
												TNC	ENSG00000041982.10	37.4634	76.3955	2.0392	0.00625978	36.7369	53.6061	1.45919	0.0619286	22.7893	2.30787	SERPINB2	ENSG00000197632.4	18.6937	36.2699	1.94022	0.0229253	18.4153	21.8572	1.18691	0.637137	14.4127	5.10644	CKB	ENSG00000166165.8		DMXL2	ENSG00000104093.9	17.7709	27.8718	1.56839	0.0124201	17.6354	14.674	0.832073	0.311789	13.1978
												MSMB	ENSG00000138294.9	1267.67	2418.3	1.90767	0.00403256	1280.78	1667.32	1.3018	0.126174	750.979	2.97674	NAMPT	ENSG00000105835.7	109.942	185.738	1.68942	0.0458718	108.17	152.26	1.4076	0.0520632	33.4782	1.71913	CRIP1	ENSG00000213145.5		KLHL6	ENSG00000172578.7	80.6988	126.484	1.56735	0.0161586	79.1665	95.3492	1.20441	0.304474	31.1343
												GBP3	ENSG00000117226.7	82.7015	133.928	1.61941	0.00948305	81.8112	101.924	1.24585	0.184337	32.0036	2.5469	CD44	ENSG00000026508.11	161.416	269.672	1.67066	0.00775739	159.575	194.337	1.21784	0.290439	75.3348	3.11416	CRIP1_bis	ENSG00000257341.1		MDN1	ENSG00000112159.7	21.5308	33.4108	1.55177	0.0302112	21.1387	22.7607	1.07673	0.714181	10.6501
												RPL9P8	ENSG00000230903.4	73.7753	48.4391	0.656577	0.0163523	71.802	65.073	0.906284	0.449854	-16.6338	3.76521	SERPINB11	ENSG00000206072.8	411.324	655.549	1.59375	0.0113573	401.017	471.799	1.17651	0.329331	183.75	3.45039	DUSP5	ENSG00000138166.4		AGBL2	ENSG00000165923.11	38.391	57.9551	1.5096	0.0409474	37.9123	37.23	0.982002	0.943475	20.7251
												RPLP1	ENSG00000137818.7	611.746	401.648	0.65656	0.0102922	601.614	500.846	0.832505	0.23197	-99.1983	2.08498	PTPRC	ENSG00000081237.14	40.458	63.4599	1.56854	0.0403924	39.9964	52.7698	1.31936	0.165871	10.6901	1.80078	FAM166A	ENSG00000188163.6		CYP2F1	ENSG00000197446.4	199.579	98.2317	0.492193	0.0358883	195.688	130.964	0.669247	0.0893893	-32.7318
												C2orf40	ENSG00000119147.5	190.224	124.091	0.652341	0.0402152	188.551	152.643	0.809557	0.192464	-28.552	1.84172	RDH10	ENSG00000121039.5	231.84	361.752	1.56035	0.00366063	229.225	270.623	1.1806	0.0511897	91.1284	3.13812	FCGRT	ENSG00000104870.8
												FAM166A	ENSG00000188163.6	76.6796	49.9705	0.651679	0.0446998	76.7215	72.1572	0.940508	0.855329	-22.1867	5.85168	SERPINB3	ENSG00000057149.10	886.745	1374.74	1.55033	0.00649564	878.319	1123.25	1.27887	0.0631393	251.49	1.99237	FOS	ENSG00000170345.4
												RPS2P5	ENSG00000240342.2	82.7412	53.7291	0.649362	0.0469565	81.7606	65.3074	0.798764	0.128418	-11.5784	1.76332	RP11-761N21.2	ENSG00000234287.1	87.5795	57.7377	0.65926	0.0299695	87.1108	72.1224	0.827939	0.215569	-14.3848	1.991	GBP3	ENSG00000117226.7
												CRIP1_bis	ENSG00000257341.1	127.018	80.4266	0.633189	0.0408375	124.611	106.787	0.856965	0.374932	-26.3605	2.61403	SSBP4	ENSG00000130511.9	50.6979	33.1232	0.653344	0.0335531	49.6419	44.5639	0.897706	0.678182	-11.4407	3.4609	HSPB1	ENSG00000106211.8
												RPLP2	ENSG00000177600.4	249.324	154.499	0.619673	0.00293147	245.244	210.29	0.857472	0.389352	-55.7907	2.71284	C7orf50	ENSG00000146540.9	45.6654	29.5936	0.648053	0.00749825	45.0503	40.8959	0.907782	0.380517	-11.3022	3.86856	KRT13	ENSG00000171401.10
												CKB	ENSG00000166165.8	207.755	123.009	0.59209	0.00709498	204.263	175.507	0.859222	0.529547	-52.4979	2.94707	MGMT	ENSG00000170430.9	51.709	32.8573	0.635427	0.00530446	49.9214	42.9424	0.860201	0.26942	-10.0851	2.70123	Metazoa_SRP	ENSG00000266422.1
												RP11-742N3.1	ENSG00000227097.4	161.496	95.5464	0.591635	0.00841748	159.399	140.104	0.878951	0.435635	-44.5575	3.41794	RPL13AP7	ENSG00000213885.3	46.4181	29.1341	0.627644	0.00605984	45.8305	41.1596	0.898082	0.581136	-12.0255	3.70031	MGMT	ENSG00000170430.9
												HSPB1	ENSG00000106211.8	174.32	102.095	0.585675	0.0233525	170.894	136.849	0.800783	0.189812	-34.7542	2.12146	BCAM	ENSG00000187244.5	99.2255	62.2164	0.62702	0.0246762	97.5971	82.4441	0.844739	0.335485	-20.2277	2.44236	MSMB	ENSG00000138294.9
												SLC9A3R2	ENSG00000065054.8	61.0975	34.2426	0.560459	0.0412415	60.5069	49.398	0.816403	0.370519	-15.1554	2.41742	ZNF295-AS1	ENSG00000237232.3	30.1633	18.698	0.619892	0.0233935	29.7952	31.71	1.06427	0.735989	-13.0121	-5.9876	NAMPT	ENSG00000105835.7
												RP11-761N21.2	ENSG00000234287.1	66.2043	35.5313	0.536692	0.00195434	64.9539	47.0955	0.72506	0.0509137	-11.5642	1.71756	CAPS	ENSG00000105519.7	2474.33	1513.99	0.611879	0.0295812	2448.29	2080.88	0.849932	0.447172	-566.883	2.61381	PIK3AP1	ENSG00000155629.9
												PPDPF	ENSG00000125534.5	100.163	50.7833	0.507007	0.0470923	97.4142	79.7547	0.818718	0.296063	-28.9715	2.79622	RPS17	ENSG00000184779.8	42.1717	25.5762	0.606478	0.00504418	41.6099	36.754	0.883299	0.410767	-11.1778	3.41757	PPDPF	ENSG00000125534.5
																								CRIP1	ENSG00000213145.5	245.855	147.651	0.600563	0.00410063	241.602	205.659	0.851231	0.215665	-58.0078	2.73221	PTPRC	ENSG00000081237.14
																								RPS17L	ENSG00000182774.6	43.3629	25.9237	0.597831	0.00220943	43.2204	39.8194	0.921311	0.538899	-13.8957	5.12775	RDH10	ENSG00000121039.5
																																				RN7SL1	ENSG00000258486.1
																																				RN7SL2	ENSG00000265150.1
																																				RNA45S5	ENSG00000225840.1
																																				RP11-742N3.1	ENSG00000227097.4
																																				RP11-761N21.2	ENSG00000234287.1
																																				RPL13AP7	ENSG00000213885.3
																																				RPL9P8	ENSG00000230903.4
																																				RPLP1	ENSG00000137818.7
																																				RPLP2	ENSG00000177600.4
																																				RPS17	ENSG00000184779.8
																																				RPS17L	ENSG00000182774.6
																																				RPS2P5	ENSG00000240342.2
																																				SERPINB11	ENSG00000206072.8
																																				SERPINB2	ENSG00000197632.4
																																				SERPINB3	ENSG00000057149.10
																																				SLC9A3R2	ENSG00000065054.8
																																				SPP1	ENSG00000118785.9
																																				SSBP4	ENSG00000130511.9
																																				TNC	ENSG00000041982.10
																																				ZNF295-AS1	ENSG00000237232.3
[truncated: 40 more columns]

## Sheet: E A females
ctl vs E lower						ctl vs A lower					case-control A/ case-control E	ctl vs E median						ctl vs A median					case-control A/ case-control E	ctl vs E upper						ctl vs A upper					case-control A/ case-control E	ctl vs E all			ctl vs Eex lower						ctl vs Aex lower
																																				n=49
gene_name	ensembl_id	cpm_ctl	cpm_case	ratio	FDR	cpm_ctl	cpm_case	ratio	FDR	delta E vA		gene_name	ensembl_id	cpm_ctl	cpm_case	ratio	FDR	cpm_ctl	cpm_case	ratio	FDR	delta E vA		gene_name	ensembl_id	cpm_ctl	cpm_case	ratio	FDR	cpm_ctl	cpm_case	ratio	FDR	delta E vA		gene_name	ensembl_id		gene_name	ensembl_id	cpm_ctl	cpm_case	ratio	FDR	cpm_ctl	cpm_case	ratio	FDR	delta E vA
CEACAM6	ENSG00000086548.8	360.144	726.06	2.01603	0.00012545	360.979	560.203	1.5519	0.238781	165.856	1.83671	CPA3	ENSG00000163751.3	10.0181	37.1898	3.71226	0.0416267	10.0425	26.4782	2.63661	0.21442	10.7116	1.65321	FGFBP1	ENSG00000137440.3	11.5509	44.1157	3.81924	1.70597e-08	11.5776	32.3219	2.79178	0.0561018	11.7937	1.56981	ADH1C	ENSG00000248144.1		CPA3	ENSG00000163751.3	5.41231	19.4538	3.59436	0.0370313	5.35284	2.96181	0.553316	0.806958	16.492
CD44	ENSG00000026508.11	76.9007	125.767	1.63545	0.00110281	77.0708	99.0903	1.2857	0.217364	26.6767	2.21923	SERPINB2	ENSG00000197632.4	13.9427	32.5316	2.33323	0.00169122	13.9807	10.397	0.743671	0.401937	22.1346	-5.18712	FKBP5	ENSG00000096060.9	45.9653	142.681	3.1041	0.000132571	46.0634	52.8475	1.14728	0.460472	89.8331	14.256	ADPRHL2	ENSG00000116863.9		MTND2P28	ENSG00000225630.1	583.709	1127.45	1.93152	0.0358429	585.529	716.209	1.22318	0.815473	411.237
KCNE3	ENSG00000175538.6	39.6072	64.256	1.62233	0.000418992	39.7048	53.8365	1.35592	0.193526	10.4195	1.74422	CDC20B	ENSG00000164287.8	20.513	44.0587	2.14785	0.000273459	20.5713	19.1305	0.929965	0.938211	24.9281	-16.3431	TPSB2	ENSG00000197253.8	19.4897	58.645	3.00903	0.0435582	19.5447	22.0419	1.12777	0.926676	36.6031	15.6797	ANKRD18A	ENSG00000180071.12		MTND1P23	ENSG00000225972.1	32.5726	62.3896	1.9154	0.0361389	32.9432	22.1684	0.672927	0.72004	40.2212
GPRC5A	ENSG00000013588.5	52.4657	83.9727	1.60052	3.54297e-05	52.6459	61.3524	1.16538	0.427393	22.6202	3.61877	MSLN	ENSG00000102854.9	54.343	101.74	1.87219	0.00868142	54.4578	77.7321	1.42738	0.351438	24.008	2.03646	TPSAB1	ENSG00000172236.11	32.7942	96.2234	2.93416	0.0407203	32.8998	46.735	1.42053	0.797982	49.4883	4.58461	C2orf40	ENSG00000119147.5		CD44	ENSG00000026508.11	76.7816	140.566	1.83072	0.00363136	76.6288	114.507	1.49431	0.422723	26.0586
KLF4	ENSG00000136826.9	25.1386	37.8235	1.5046	0.000177785	25.1929	24.9641	0.990919	0.982491	12.8593	-55.4475	CD44	ENSG00000026508.11	94.2504	166.56	1.76721	0.00432063	94.4975	124.217	1.3145	0.204138	42.3428	2.43306	CDC20B	ENSG00000164287.8	26.298	68.7371	2.61378	0.00451232	26.3675	38.1707	1.44764	0.268731	30.5664	3.59554	CCNA1	ENSG00000133101.4		KRT23	ENSG00000108244.12	36.2077	61.2949	1.69287	2.52451e-05	36.8439	39.0108	1.05881	0.907753	22.2841
PRDX5	ENSG00000126432.9	942.653	621.828	0.659657	0.0353689	944.505	804.88	0.852171	0.543159	-183.052	2.29776	FKBP5	ENSG00000096060.9	34.7117	60.0849	1.73097	0.000465283	34.7919	44.2163	1.27088	0.311724	15.8686	2.6923	ANKRD18A	ENSG00000180071.12	11.1694	28.9018	2.58758	0.0280304	11.1971	18.8301	1.6817	0.203379	10.0717	2.32312	CD44	ENSG00000026508.11		S100A16	ENSG00000188643.5	41.019	67.5567	1.64696	0.00234376	41.6788	53.3	1.27883	0.620018	14.2567
EPHX1	ENSG00000143819.8	554.006	355.029	0.64084	0.013428	555.341	455.174	0.81963	0.357271	-100.145	1.98646	RNASE1	ENSG00000129538.9	14.471	24.6979	1.70672	0.0102115	14.497	12.8745	0.888081	0.720742	11.8234	-6.3032	ITGAX	ENSG00000140678.12	8.14083	19.8559	2.43905	0.0332706	8.16014	7.48658	0.917458	0.916032	12.3693	-17.3929	CDC20B	ENSG00000164287.8		MIPOL1	ENSG00000151338.13	93.8451	61.4215	0.654499	0.0159117	93.6832	91.0256	0.971633	0.958674	-29.6041
PROS1	ENSG00000184500.10	375.5	213.498	0.56857	0.0251959	376.428	285.839	0.759346	0.376272	-72.3404	1.78832	S100A16	ENSG00000188643.5	54.4826	88.3582	1.62177	4.75138e-05	54.6651	72.6736	1.32943	0.0917322	15.6846	1.88109	SERPINB2	ENSG00000197632.4	20.4599	47.926	2.34244	0.00424776	20.513	33.1831	1.61766	0.301906	14.7429	2.16779	CEACAM6	ENSG00000086548.8		SUSD4	ENSG00000143502.9	39.9886	26.0509	0.651459	0.00364756	40.3813	36.7586	0.910287	0.761138	-10.7077
MAOB	ENSG00000069535.11	63.2513	31.5972	0.49955	0.000466187	63.3827	42.9533	0.677682	0.155367	-11.3561	1.54944	GPRC5A	ENSG00000013588.5	64.0404	99.9113	1.56013	8.70499e-05	64.2405	80.3452	1.25069	0.139526	19.5661	2.22736	ADPRHL2	ENSG00000116863.9	41.9486	81.9265	1.95302	0.0494044	42.0884	63.9353	1.51907	0.265512	17.9912	1.82991	CELF2	ENSG00000048740.11		C11orf92	ENSG00000196167.5	48.0746	30.9891	0.644605	0.0149836	48.1643	41.9934	0.871878	0.785181	-11.0043
GSTA2	ENSG00000244067.1	413	201.872	0.488794	0.0209251	413.784	335.899	0.811774	0.683314	-134.027	2.71077	TSC22D3	ENSG00000157514.12	81.6837	125.907	1.5414	0.00170143	81.7608	90.0866	1.10183	0.755282	35.8206	5.31159	CCNA1	ENSG00000133101.4	16.9099	29.9968	1.77392	0.0246467	16.9588	16.8427	0.993151	0.980583	13.1541	-112.665	CLU	ENSG00000120885.14		MAOB	ENSG00000069535.11	63.1403	34.0668	0.539541	0.00793007	63.424	45.6911	0.720407	0.554981	-11.6243
TMEM45A	ENSG00000181458.6	63.861	24.7036	0.386835	0.00531363	64.0307	46.2712	0.722641	0.613754	-21.5676	2.20486	EPS8L1	ENSG00000131037.10	34.0723	52.4211	1.53852	0.00237163	34.1616	37.505	1.09787	0.568661	14.9161	5.48819	CELF2	ENSG00000048740.11	22.7388	38.3378	1.686	0.00134025	22.7772	23.6867	1.03993	0.917172	14.651	17.1503	CPA3	ENSG00000163751.3		GSTA2	ENSG00000244067.1	412.067	191.05	0.463638	0.0450355	418.232	325.755	0.778885	0.75963	-134.705
SCGB1A1	ENSG00000149021.2	20904	7847.61	0.375412	0.00574102	20965.7	15188	0.724418	0.489623	-7340.35	2.25976	TMEM45A	ENSG00000181458.6	83.6873	54.8505	0.655422	0.036166	83.8727	79.698	0.950226	0.863835	-24.8475	6.90749	RAPGEFL1	ENSG00000108352.6	37.0842	62.0923	1.67436	0.0122879	37.1926	45.4293	1.22146	0.204223	16.6629	3.03615	CYP2A13	ENSG00000197838.4
												ADH1C	ENSG00000248144.1	202.214	132.427	0.654886	0.0052461	202.754	191.555	0.944762	0.813975	-59.1275	6.23105	TSC22D3	ENSG00000157514.12	103.954	173.634	1.6703	0.000763813	104.208	100.989	0.96911	0.905039	72.6446	-21.6468	EMP1	ENSG00000134531.5
												ST8SIA4	ENSG00000113532.7	70.2518	45.4435	0.646866	0.0196838	70.4837	65.462	0.928754	0.857863	-20.0185	4.9402	CD44	ENSG00000026508.11	134.388	222.628	1.65661	0.00960989	134.697	188.124	1.39664	0.383169	34.5042	1.65162	EPHX1	ENSG00000143819.8
												OSBPL6	ENSG00000079156.12	144.067	92.7198	0.64359	9.21364e-05	144.51	130.883	0.905702	0.474858	-38.1631	3.76802	MYADM	ENSG00000179820.11	66.9334	110.373	1.64899	8.76419e-06	67.0645	89.7969	1.33896	0.0561018	20.5759	1.91091	EPS8L1	ENSG00000131037.10
												FABP6	ENSG00000170231.11	96.2457	61.2331	0.636217	0.000450031	96.5823	79.3189	0.821257	0.307283	-18.0858	2.02814	IGFBP3	ENSG00000146674.9	118.752	191.041	1.60874	0.00395368	119.016	149.679	1.25764	0.222085	41.3627	2.35756	FABP6	ENSG00000170231.11
												HHLA2	ENSG00000114455.9	77.7298	49.2123	0.63312	0.000198128	77.8846	68.792	0.883255	0.461485	-19.5797	3.13634	GPRC5A	ENSG00000013588.5	77.0445	122.558	1.59074	0.00349202	77.2093	102.751	1.33082	0.158136	19.8063	1.7819	FGFBP1	ENSG00000137440.3
												C2orf40	ENSG00000119147.5	225.719	142.221	0.630078	0.0206279	226.427	173.624	0.766799	0.271178	-31.4033	1.58132	EPS8L1	ENSG00000131037.10	39.8058	63.0405	1.5837	0.00504862	39.912	47.8213	1.19817	0.488176	15.2192	2.93762	FHOD3	ENSG00000134775.10
												CLU	ENSG00000120885.14	1693.29	1065.2	0.629076	0.00483047	1698.31	1356.83	0.798932	0.405223	-291.628	1.83932	HCAR2	ENSG00000182782.7	52.4133	82.8029	1.57981	0.0187165	52.5778	62.8906	1.19614	0.462429	19.9123	2.94677	FKBP5	ENSG00000096060.9
												MUC15	ENSG00000169550.8	207.125	128.142	0.618671	0.000247851	207.673	184.547	0.888644	0.493654	-56.4053	3.41538	EMP1	ENSG00000134531.5	30.9363	48.7671	1.57637	0.00659362	31.0244	38.1983	1.23123	0.50248	10.5688	2.48552	GPRC5A	ENSG00000013588.5
												GSTA2	ENSG00000244067.1	524.62	310.941	0.592697	0.00992263	525.996	451.758	0.858862	0.500699	-140.817	2.87831	MICAL1	ENSG00000135596.13	25.2006	39.7031	1.57548	0.0469056	25.2477	26.5388	1.05114	0.807714	13.1643	11.2326	GSTA2	ENSG00000244067.1
												MAOB	ENSG00000069535.11	74.4896	40.3761	0.542037	7.89246e-05	74.7014	55.9158	0.748525	0.0806879	-15.5397	1.81595	SGK1	ENSG00000118515.7	61.3737	95.0978	1.54949	0.0205986	61.5318	80.8371	1.31374	0.263534	14.2607	1.74689	HCAR2	ENSG00000182782.7
												PROS1	ENSG00000184500.10	494.466	254.609	0.514916	0.000168846	495.28	413.295	0.834468	0.612152	-158.686	2.92565	TMEM45A	ENSG00000181458.6	110.164	70.7462	0.64219	0.0403985	110.508	93.7029	0.847932	0.541348	-22.9566	2.34564	HHLA2	ENSG00000114455.9
												SCGB1A1	ENSG00000149021.2	27524.4	13362.1	0.485464	0.0025442	27581.8	20204.6	0.732536	0.241063	-6842.53	1.91976	SCGB1A1	ENSG00000149021.2	37168.6	22491.1	0.605112	0.0487785	37261.3	30852.5	0.828005	0.56644	-8361.39	2.29021	IGFBP3	ENSG00000146674.9
												PTGFR	ENSG00000122420.5	99.844	48.0759	0.48151	9.21364e-05	100.102	67.1535	0.670851	0.107911	-19.0776	1.57118	ST8SIA4	ENSG00000113532.7	91.7798	53.8466	0.586694	0.000302606	91.9891	89.7178	0.975309	0.982837	-35.8711	16.7008	ITGAX	ENSG00000140678.12
																								PTGFR	ENSG00000122420.5	122.527	65.7152	0.536334	4.36642e-05	122.662	95.2838	0.776797	0.166068	-29.5686	2.07503	KCNE3	ENSG00000175538.6
																								FHOD3	ENSG00000134775.10	47.6894	25.4616	0.533904	7.30778e-05	47.8122	35.5842	0.744249	0.243658	-10.1226	1.81778	KLF4	ENSG00000136826.9
																								PROS1	ENSG00000184500.10	614.148	310.024	0.504803	1.75023e-07	615.862	554.601	0.900529	0.571712	-244.577	4.96445
																								LTF	ENSG00000012223.7	262.004	105.997	0.404562	0.0426165	262.587	161.124	0.613602	0.351023	-55.127	1.53757	LTF	ENSG00000012223.7
																								CYP2A13	ENSG00000197838.4	68.5912	26.1495	0.381236	0.011239	68.807	45.0433	0.654632	0.280493	-18.8938	1.78599	MAOB	ENSG00000069535.11
																																				MICAL1	ENSG00000135596.13
																																				MSLN	ENSG00000102854.9
																																				MUC15	ENSG00000169550.8
																																				MYADM	ENSG00000179820.11
																																				OSBPL6	ENSG00000079156.12
																																				PRDX5	ENSG00000126432.9
																																				PROS1	ENSG00000184500.10
																																				PTGFR	ENSG00000122420.5
																																				RAPGEFL1	ENSG00000108352.6
																																				RNASE1	ENSG00000129538.9
																																				S100A16	ENSG00000188643.5
																																				SCGB1A1	ENSG00000149021.2
																																				SERPINB2	ENSG00000197632.4
																																				SGK1	ENSG00000118515.7
																																				ST8SIA4	ENSG00000113532.7
																																				TMEM45A	ENSG00000181458.6
																																				TPSAB1	ENSG00000172236.11
																																				TPSB2	ENSG00000197253.8
																																				TSC22D3	ENSG00000157514.12
ctl vs A lower												ctl vs A median												clt vs A upper												ctl vs A all			ctl vs Aex lower
																																				n=4
gene_name	ensembl_id	cpm_ctl	cpm_case	ratio	FDR	cpm_ctl	cpm_case	ratio	FDR	delta A v E		gene_name	ensembl_id	cpm_ctl	cpm_case	ratio	FDR	cpm_ctl	cpm_case	ratio	FDR	delta A v E		gene_name	ensembl_id	cpm_ctl	cpm_case	ratio	FDR	cpm_ctl	cpm_case	ratio	FDR	delta A v E		gene_name	ensembl_id		gene_name	ensembl_id	cpm_ctl	cpm_case	ratio	FDR	cpm_ctl	cpm_case	ratio	FDR	delta A v E
BST2	ENSG00000130303.8	18.0042	36.7965	2.04377	0.0401623	17.9545	20.6983	1.15282	0.701917	16.0982	6.84916	UNC93B1	ENSG00000110057.3	131.585	71.8694	0.546183	0.0293079	131.461	95.5384	0.726743	0.149991	-23.669	1.66234	ENPP3	ENSG00000154269.10	24.5256	45.4639	1.85373	0.00121471	24.447	28.9988	1.18619	0.227273	16.4651	4.59999	BST2	ENSG00000130303.8		TMEM2	ENSG00000135048.9	19.5875	35.9695	1.83634	0.0365682	19.405	21.9231	1.12976	0.447212	14.0464
																								HMGN2P5	ENSG00000234664.1	47.199	30.8346	0.653289	0.00413733	47.0802	40.8799	0.868304	0.210274	-10.0453	2.63931	ENPP3	ENSG00000154269.10		DSG2	ENSG00000046604.8	61.5532	111.952	1.81879	0.0384216	60.9986	63.8283	1.04639	0.884089	48.1241
																																				HMGN2P5	ENSG00000234664.1		SSFA2	ENSG00000138434.11	65.4512	111.206	1.69906	0.0365682	65.3355	77.0816	1.17978	0.183252	34.1243
																																				UNC93B1	ENSG00000110057.3		POC1B-GALNT4	ENSG00000259075.1	23.5976	38.6706	1.63875	0.0365682	23.6871	26.2845	1.10966	0.446526	12.3861
																																							GALNT4	ENSG00000257594.1	23.6719	38.7182	1.63562	0.0365682	23.781	26.4388	1.11176	0.463015	12.2794
																																							SH3D19	ENSG00000109686.11	44.9114	73.2518	1.63103	0.0384216	44.9958	51.3649	1.14155	0.389432	21.887
																																							ADAM9	ENSG00000168615.7	65.2406	105.551	1.61787	0.0365682	65.4752	72.5241	1.10766	0.523545	33.0268
																																							ENTPD4	ENSG00000197217.8	37.8455	60.9189	1.60968	0.0365682	37.8816	46.4745	1.22683	0.0483603	14.4445
																																							HEATR5A	ENSG00000129493.10	33.6443	53.7382	1.59724	0.0365682	33.1581	35.8	1.07967	0.814608	17.9382
																																							TMEM181	ENSG00000146433.8	42.402	65.829	1.5525	0.0433305	42.2639	47.6446	1.12731	0.327006	18.1844
[truncated: 33 more columns]

## Sheet: mild mix male
ctl vs mild 25								ctl vs mild 50								ctl vs mild 75							ctl vs mild all				ctl vs mildEx 25								ctl vs mildEx 50								ctl vs mildEx 75
																							85
gene_name	gene_id	cpm_ctl	cpm_cases	ratio	FDR			gene_name	gene_id	cpm_ctl	cpm_cases	ratio	FDR			gene_name	gene_id	cpm_ctl	cpm_cases	ratio	FDR		gene_name	gene_id			gene_name	gene_id	cpm_ctl	cpm_cases	ratio	FDR			gene_name	gene_id	cpm_ctl	cpm_cases	ratio	FDR			gene_name	gene_id	cpm_ctl	cpm_cases	ratio	FDR
CEACAM5	ENSG00000105388.10	38.2691	125.317	3.27463	2.87233e-08			TCN1	ENSG00000134827.3	5.05515	17.6235	3.48624	1.10399e-09			KRT6A	ENSG00000205420.6	6.68078	28.0643	4.20075	5.79645e-05		ASTN2	ENSG00000148219.12			CA12	ENSG00000074410.9	5.44628	18.0043	3.3058	5.17245e-13			TCN1	ENSG00000134827.3	5.11208	19.6276	3.83945	2.5778e-06			KRT6A	ENSG00000205420.6	6.70266	23.8048	3.55155	0.0114117
CA12	ENSG00000074410.9	5.32319	16.0059	3.00683	9.39873e-17			CEACAM5	ENSG00000105388.10	82.6391	221.613	2.6817	6.3281e-09			TCN1	ENSG00000134827.3	9.54473	31.5517	3.30567	2.17363e-08		ATP6V1B1	ENSG00000116039.7			SCGB1A1	ENSG00000149021.2	20312.3	5392.51	0.26548	3.79591e-06			CEACAM5	ENSG00000105388.10	82.7459	222.781	2.69234	1.71579e-05			TCN1	ENSG00000134827.3	9.54277	33.3103	3.49063	2.18155e-05
MUC13	ENSG00000173702.3	34.5152	75.3211	2.18226	3.41367e-05			CA12	ENSG00000074410.9	9.76205	24.469	2.50654	7.20415e-14			SERPINA3	ENSG00000196136.10	9.68436	30.5452	3.15407	0.000682739		AZGP1	ENSG00000160862.8			MUC4	ENSG00000145113.17	197.835	326.312	1.64941	5.47177e-06			CA12	ENSG00000074410.9	9.74623	23.8709	2.44924	6.53199e-08			SERPINA3	ENSG00000196136.10	9.55209	30.8503	3.22969	0.00998639
RNA45S5	ENSG00000225840.1	113.008	201.096	1.77949	0.0206079			RN7SL1	ENSG00000258486.1	19.7923	45.6534	2.30663	0.0230207			IDO1	ENSG00000131203.8	11.2079	33.0397	2.94789	0.000657482		BPIFB2	ENSG00000078898.6			EFEMP1	ENSG00000115380.14	152.371	93.6267	0.614464	1.01531e-05			RNA45S5	ENSG00000225840.1	231.662	546.603	2.35949	0.0322392			IDO1	ENSG00000131203.8	11.1702	35.4107	3.17011	0.0033991
TNC	ENSG00000041982.10	22.404	39.8665	1.77944	0.000172019			Metazoa_SRP	ENSG00000266422.1	19.7923	45.6534	2.30663	0.0230403			CA12	ENSG00000074410.9	14.2839	40.1674	2.81208	2.50233e-12		BST2	ENSG00000130303.8			GSTA2	ENSG00000244067.1	467.421	246.305	0.526946	1.52373e-05			FGFBP1	ENSG00000137440.3	10.0696	22.8105	2.26529	0.000213855			CA12	ENSG00000074410.9	14.3988	41.3225	2.86987	4.27369e-11
IL8	ENSG00000169429.6	20.8919	36.7174	1.75749	0.00261156			FGFBP1	ENSG00000137440.3	10.1533	22.8406	2.24958	3.36901e-07			CEACAM5	ENSG00000105388.10	133.331	365.939	2.74459	1.40129e-07		C15orf48	ENSG00000166920.6			CEACAM5	ENSG00000105388.10	37.0748	123.243	3.32418	4.89092e-05			TNC	ENSG00000041982.10	37.5054	72.7733	1.94035	0.00156058			CEACAM5	ENSG00000105388.10	133.441	353.953	2.6525	0.000648108
UPK1B	ENSG00000114638.3	46.966	79.2641	1.68769	0.0027847			TNC	ENSG00000041982.10	36.6335	71.1735	1.94285	4.81748e-06			BPIFB2	ENSG00000078898.6	10.8888	29.2878	2.68972	0.000343904		C16orf89	ENSG00000153446.11			CCDC81	ENSG00000149201.5	59.1054	28.4954	0.482111	0.000109927			RNA5-8SP6	ENSG00000251705.1	26.1406	49.8375	1.90652	0.0393126			GBP5	ENSG00000154451.10	12.3568	28.851	2.33483	0.000481
MSLN	ENSG00000102854.9	33.3477	56.0174	1.6798	0.0321949			NEAT1	ENSG00000245532.3	168.246	318.012	1.89015	0.0132557			FGFBP1	ENSG00000137440.3	18.0236	40.3817	2.24049	0.00011408		C2orf40	ENSG00000119147.5			SNTB1	ENSG00000172164.9	75.3693	48.6756	0.645828	0.00011467			MUC13	ENSG00000173702.3	63.9341	118.089	1.84704	0.00103042			PRR4	ENSG00000111215.6	14.668	33.581	2.28941	0.0313519
BST2	ENSG00000130303.8	16.9107	28.1885	1.6669	0.00186378			SAA2	ENSG00000134339.4	46.3305	85.1751	1.83842	0.000690067			C15orf48	ENSG00000166920.6	12.4896	27.8565	2.23038	3.397e-05		CA12	ENSG00000074410.9			TNC	ENSG00000041982.10	22.3927	51.8573	2.31581	0.00012261			SAA1	ENSG00000173432.6	97.2453	178.898	1.83965	0.00870399			C15orf48	ENSG00000166920.6	12.6143	28.8049	2.2835	0.00312751
SLC5A8	ENSG00000256870.2	21.9548	34.9894	1.59371	0.00144563			MUC13	ENSG00000173702.3	62.5816	111.214	1.77711	1.45307e-05			KRT13	ENSG00000171401.10	9.89653	21.6525	2.18789	0.0147019		CCDC81	ENSG00000149201.5			FXYD1	ENSG00000266964.1	28.2768	12.2341	0.432657	0.000135673			UPK1B	ENSG00000114638.3	80.7734	142.861	1.76866	0.00315944			FGFBP1	ENSG00000137440.3	17.9569	40.6012	2.26104	0.00323169
SAA1	ENSG00000173432.6	53.9788	84.3694	1.56301	0.0421438			SAA1	ENSG00000173432.6	97.2653	162.557	1.67127	0.000928964			CYP1B1	ENSG00000138061.7	15.1389	32.7831	2.16548	0.00182423		CEACAM5	ENSG00000105388.10			PARM1	ENSG00000169116.7	23.0202	34.5451	1.50064	0.000156455			SAA2	ENSG00000134339.4	47.6549	82.6609	1.73457	0.0215058			LCP2	ENSG00000043462.7	15.5973	34.0903	2.18565	0.0109623
CEACAM6	ENSG00000086548.8	384.726	580.523	1.50892	3.83076e-05			UPK1B	ENSG00000114638.3	81.8421	135.567	1.65645	0.000267643			IL1RN	ENSG00000136689.14	17.3349	36.271	2.09237	0.0198194		CEACAM6	ENSG00000086548.8			C14orf132	ENSG00000227051.4	40.3696	24.9431	0.617868	0.000183496			SLC5A8	ENSG00000256870.2	34.3969	56.732	1.64933	0.00047859			IL8	ENSG00000169429.6	72.1412	156.72	2.17241	0.048458
FUT3	ENSG00000171124.8	19.9784	30.1433	1.50879	3.92512e-05			SLC5A8	ENSG00000256870.2	32.5102	51.4036	1.58115	3.16815e-05			RNA45S5	ENSG00000225840.1	567.244	1138.39	2.00688	0.0058203		CES1	ENSG00000198848.8			OSBPL6	ENSG00000079156.12	101.608	65.6387	0.646001	0.000495062			SERPINB4	ENSG00000206073.6	29.4582	47.312	1.60607	7.59714e-05			SAA1	ENSG00000173432.6	159.19	344.502	2.16409	0.00459629
C16orf89	ENSG00000153446.11	87.5571	57.6013	0.657872	0.00144567			IL8	ENSG00000169429.6	39.1425	61.815	1.57923	0.00282424			SAA1	ENSG00000173432.6	153.752	298.946	1.94434	0.00242226		CLDN10	ENSG00000134873.4			SCARA3	ENSG00000168077.8	53.7935	34.1274	0.634415	0.000576221			BST2	ENSG00000130303.8	28.3847	45.4063	1.59967	0.0176469			RNA45S5	ENSG00000225840.1	568.011	1188.02	2.09154	0.0333954
ASTN2	ENSG00000148219.12	35.5242	23.0015	0.64749	7.8012e-05			IRAK3	ENSG00000090376.4	22.5973	34.36	1.52054	1.20509e-07			RNA5-8SP6	ENSG00000251705.1	53.0327	102.917	1.94063	0.0447815		CLDN8	ENSG00000156284.4			FHOD3	ENSG00000134775.10	22.5634	11.3124	0.50136	0.000576221			SLC26A2	ENSG00000155850.7	51.8532	82.3892	1.58889	0.000126232			SOCS3	ENSG00000184557.3	13.8597	27.1153	1.95641	0.0080419
CYP2F1	ENSG00000197446.4	194.605	125.333	0.644041	0.000131641			BST2	ENSG00000130303.8	28.3743	42.8674	1.51078	0.0039211			FKBP5	ENSG00000096060.9	46.858	90.2359	1.92573	2.89392e-06		CLU	ENSG00000120885.14			TNS3	ENSG00000136205.12	47.0568	30.5907	0.65008	0.000576221			IRAK3	ENSG00000090376.4	22.6189	35.4674	1.56804	5.75279e-05			BPIFB2	ENSG00000078898.6	11.4234	21.7934	1.90779	0.0489155
FABP6	ENSG00000170231.11	72.8199	45.5477	0.625484	9.12661e-05			C2orf40	ENSG00000119147.5	188.2	119.533	0.635134	0.000343892			MUC13	ENSG00000173702.3	97.175	182.763	1.88076	0.000570723		CORO2B	ENSG00000103647.8			PTGFR	ENSG00000122420.5	65.977	39.5736	0.59981	0.000610893			J01415.23	ENSG00000211459.2	2189.52	3431.83	1.56739	0.00261809			MUC13	ENSG00000173702.3	97.3412	185.038	1.90092	0.0197027
SLC23A1	ENSG00000170482.12	37.985	23.7071	0.624117	3.5174e-05			CCDC81	ENSG00000149201.5	74.0242	44.584	0.602289	9.52321e-08			LINC00342	ENSG00000232931.1	11.6493	21.7213	1.8646	0.00266385		CTD-2531D15.4	ENSG00000255446.1			CES1	ENSG00000198848.8	528.765	306.202	0.579089	0.00111712			RP11-124N14.4	ENSG00000229124.1	19.7556	30.5015	1.54394	0.00012097			SLA	ENSG00000155926.9	15.0775	28.6558	1.90057	0.0278783
CLU	ENSG00000120885.14	1283.47	784.385	0.611143	1.19458e-05			FHOD3	ENSG00000134775.10	28.9791	16.1046	0.555732	9.85752e-08			UPK1B	ENSG00000114638.3	120.848	225.211	1.86359	4.54806e-06		CYP1B1	ENSG00000138061.7			CYP2A13	ENSG00000197838.4	28.2006	13.056	0.462968	0.00114855			DPYSL3	ENSG00000113657.8	47.7769	72.3913	1.51519	0.000334976			LINC00342	ENSG00000232931.1	11.5833	21.654	1.86942	0.0343442
CES1	ENSG00000198848.8	526.946	317.55	0.602622	3.9846e-05			CLDN8	ENSG00000156284.4	40.6742	22.4958	0.553073	1.22821e-05			RNA28S5	ENSG00000226958.1	1453.25	2706.24	1.8622	0.0147535		CYP2A13	ENSG00000197838.4			CLU	ENSG00000120885.14	1273.36	778.013	0.610992	0.00169413			SERPINB5	ENSG00000206075.9	26.7743	40.5137	1.51316	0.00735766			UPK1B	ENSG00000114638.3	122.999	228.9	1.861	0.0010962
CORO2B	ENSG00000103647.8	45.8898	27.1046	0.590645	8.21342e-05			SCGB1A1	ENSG00000149021.2	27696.4	14942.3	0.539504	2.32397e-07			AZGP1	ENSG00000160862.8	16.2426	29.7562	1.83199	2.28794e-06		CYP2F1	ENSG00000197446.4			FOLR1	ENSG00000110195.7	60.4693	30.4922	0.504258	0.00173029			WSB1	ENSG00000109046.10	28.4203	42.9011	1.50952	0.0452013			MXD1	ENSG00000059728.6	19.2435	35.7159	1.856	0.0119104
PTGFR	ENSG00000122420.5	66.3914	39.0726	0.588519	6.23361e-07			GPR116	ENSG00000069122.13	22.2885	11.8685	0.532494	9.44573e-05			TNFRSF1B	ENSG00000028137.12	18.475	32.3536	1.75121	0.0116881		DPYSL3	ENSG00000113657.8			BST2	ENSG00000130303.8	17.1617	31.7971	1.8528	0.00217855			IL8	ENSG00000169429.6	39.8367	60.0062	1.5063	0.0405172			SERPINB4	ENSG00000206073.6	39.5681	73.0145	1.84529	0.000753044
FOLR1	ENSG00000110195.7	59.4567	34.9308	0.587499	0.000458411			CYP2A13	ENSG00000197838.4	41.4822	21.2372	0.511958	7.34899e-05			SLA	ENSG00000155926.9	14.6475	25.4999	1.74091	0.029789		FABP6	ENSG00000170231.11			LMO3	ENSG00000048540.10	42.3639	22.0382	0.520212	0.00230599			FOLR1	ENSG00000110195.7	81.9307	53.3663	0.651358	0.00875357			AZGP1	ENSG00000160862.8	16.7431	30.1664	1.80172	0.000473977
MAOB	ENSG00000069535.11	57.8511	33.2584	0.574897	3.45546e-06			SEC14L3	ENSG00000100012.7	95.2439	47.517	0.498898	5.45364e-05			PSCA	ENSG00000167653.4	332.827	572.008	1.71864	5.16252e-05		FGFBP1	ENSG00000137440.3			SLC5A8	ENSG00000256870.2	22.3591	39.0059	1.74452	0.00236799			GAS6	ENSG00000183087.9	29.5616	18.3988	0.622387	0.00651887			PTN	ENSG00000105894.7	20.7552	36.5348	1.76027	0.000170951
CLDN8	ENSG00000156284.4	26.6348	15.2068	0.570936	3.83076e-05			LTF	ENSG00000012223.7	113.935	54.1092	0.474914	0.000733942			TFCP2L1	ENSG00000115112.7	42.0198	71.5932	1.7038	2.37408e-05		FHOD3	ENSG00000134775.10			ASTN2	ENSG00000148219.12	35.9691	22.7769	0.633234	0.00244237			CCDC81	ENSG00000149201.5	75.0328	45.9503	0.612403	5.75279e-05			MIA	ENSG00000261857.2	13.6797	24.0493	1.75803	0.00596303
FXYD1	ENSG00000266964.1	27.5711	15.4115	0.558973	1.7923e-05			HSD17B13	ENSG00000170509.7	137.87	65.1768	0.472742	2.88623e-05			IL8	ENSG00000169429.6	71.3234	120.805	1.69376	0.0377355		FKBP5	ENSG00000096060.9			PROS1	ENSG00000184500.10	338.589	196.877	0.581461	0.00267374			SCGB1A1	ENSG00000149021.2	28215.1	15946.5	0.565177	0.000992519			SAA2	ENSG00000134339.4	83.8795	146.255	1.74363	0.0379342
FMO2	ENSG00000094963.9	80.5776	44.547	0.552847	2.56753e-06			CTD-2531D15.4	ENSG00000255446.1	674.29	262.658	0.389532	9.72735e-05			SERPINB4	ENSG00000206073.6	38.2455	64.6109	1.68937	6.57293e-05		FMO2	ENSG00000094963.9			MUC13	ENSG00000173702.3	34.063	72.7952	2.13707	0.00282758			CYP2A13	ENSG00000197838.4	41.991	23.4243	0.55784	0.0168757			SLC5A8	ENSG00000256870.2	48.1535	82.9609	1.72284	0.010707
GSTA2	ENSG00000244067.1	465.911	254.257	0.545719	3.93671e-06			SCGB3A1	ENSG00000161055.3	617.96	198.13	0.32062	0.0126897			LCP2	ENSG00000043462.7	15.1748	25.3314	1.6693	0.0221648		FOLR1	ENSG00000110195.7			CYP2F1	ENSG00000197446.4	199.273	127.704	0.640851	0.00290792			FHOD3	ENSG00000134775.10	29.651	16.1922	0.546091	0.00042115			NKX3-1	ENSG00000167034.9	20.534	34.8508	1.69722	0.00427346
C2orf40	ENSG00000119147.5	131.908	71.8708	0.544854	0.0013752											NKX3-1	ENSG00000167034.9	20.5884	34.1821	1.66026	0.000520757		FUT3	ENSG00000171124.8			FMO2	ENSG00000094963.9	81.7538	49.5385	0.605947	0.00364972			CLDN8	ENSG00000156284.4	41.1041	22.194	0.539947	0.00110509			PPP1R18	ENSG00000146112.7	16.6457	28.2022	1.69427	0.0121033
LTF	ENSG00000012223.7	68.4255	35.8205	0.523496	0.00033426											S100A16	ENSG00000188643.5	78.4174	128.753	1.6419	3.68845e-06		FXYD1	ENSG00000266964.1			CLDN8	ENSG00000156284.4	26.6716	14.7186	0.551846	0.00385645			HSD17B13	ENSG00000170509.7	142.104	74.9928	0.527732	0.025369			TFCP2L1	ENSG00000115112.7	42.1648	70.7327	1.67753	0.00324823
LMO3	ENSG00000048540.10	41.9386	21.2282	0.506172	6.37341e-05											SLC5A8	ENSG00000256870.2	47.6082	77.0222	1.61783	0.000697802		GPR116	ENSG00000069122.13			CORO2B	ENSG00000103647.8	46.2178	26.5351	0.574131	0.0039634			SEC14L3	ENSG00000100012.7	96.0737	46.4841	0.483838	0.00720885			WIPF1	ENSG00000115935.12	22.0652	36.798	1.66769	0.00626679
CCDC81	ENSG00000149201.5	57.8782	29.281	0.505907	9.1507e-06											IFITM2	ENSG00000185201.11	43.1254	69.5093	1.6118	0.00061797		GSTA2	ENSG00000244067.1			SLC23A1	ENSG00000170482.12	37.4109	23.609	0.631073	0.00525157			CTD-2531D15.4	ENSG00000255446.1	683.145	286.115	0.418821	0.00529125			J01415.23	ENSG00000211459.2	3161.87	5079.44	1.60647	0.0037511
PROS1	ENSG00000184500.10	334.954	168.854	0.50411	5.31236e-06											DPYSL3	ENSG00000113657.8	61.6695	99.2755	1.6098	4.70591e-06		HSD17B13	ENSG00000170509.7			CTD-2531D15.4	ENSG00000255446.1	400.609	99.4192	0.24817	0.00543737											DPYSL3	ENSG00000113657.8	61.9607	97.9853	1.58141	0.00148964
FHOD3	ENSG00000134775.10	22.0591	11.0121	0.499208	2.31972e-05											CLDN10	ENSG00000134873.4	39.7296	62.5688	1.57487	6.95518e-06		IDO1	ENSG00000131203.8			HSD17B13	ENSG00000170509.7	82.2424	31.9224	0.388151	0.00577118											MIR4485	ENSG00000210082.2	14602.1	22940.7	1.57105	0.00809961
CYP2A13	ENSG00000197838.4	29.1821	13.5479	0.464254	2.323e-06											PTN	ENSG00000105894.7	20.7146	32.5358	1.57067	0.000476955		IER3	ENSG00000137331.11			SEC14L3	ENSG00000100012.7	56.8035	17.8759	0.314698	0.00594529											IER3	ENSG00000137331.11	22.6	35.2056	1.55777	0.00818583
HSD17B13	ENSG00000170509.7	79.8921	29.664	0.3713	0.000181431											SERPINB2	ENSG00000197632.4	18.5047	29.058	1.5703	0.0289426		IFITM2	ENSG00000185201.11			C2orf40	ENSG00000119147.5	133.107	66.2312	0.497577	0.0101841											IFITM2	ENSG00000185201.11	42.9157	66.7392	1.55512	0.0183336
SEC14L3	ENSG00000100012.7	57.3343	18.1789	0.317069	4.37049e-06											FUT3	ENSG00000171124.8	35.8053	56.1625	1.56855	1.37703e-07		IL1RN	ENSG00000136689.14			LTF	ENSG00000012223.7	69.8783	37.2762	0.533445	0.0153211											IFIT3	ENSG00000119917.9	23.9923	37.2204	1.55135	0.00480894
SCGB3A1	ENSG00000161055.3	272.713	76.2316	0.279531	0.0232623											J01415.23	ENSG00000211459.2	3095.17	4817.8	1.55655	0.000506971		IL8	ENSG00000169429.6			CES1P1	ENSG00000228695.5	129.65	82.3891	0.635475	0.0158514											IRS2	ENSG00000185950.7	25.6128	39.5371	1.54365	0.00134235
SCGB1A1	ENSG00000149021.2	20408.1	5564.07	0.27264	8.40741e-10											SGK1	ENSG00000118515.7	64.084	99.3568	1.55041	0.00102017		IRAK3	ENSG00000090376.4			C16orf89	ENSG00000153446.11	86.9291	56.2267	0.646811	0.0177674											SAT1	ENSG00000130066.12	876.209	1348.24	1.53872	0.000785399
CTD-2531D15.4	ENSG00000255446.1	389.503	101.553	0.260724	5.14814e-05											SAA2	ENSG00000134339.4	81.1528	125.058	1.54102	0.022816		ISLR	ENSG00000129009.8			IL8	ENSG00000169429.6	20.7105	37.1902	1.79572	0.018788											S100A16	ENSG00000188643.5	80.0768	123.025	1.53634	0.00200999
																IER3	ENSG00000137331.11	22.6463	34.5084	1.5238	0.000671444		J01415.23	ENSG00000211459.2			MALAT1	ENSG00000251562.3	135.517	205.413	1.51578	0.0199815											RP11-124N14.4	ENSG00000229124.1	26.3181	40.371	1.53396	0.00148964
																MARCKSL1	ENSG00000175130.6	38.2008	57.7531	1.51183	8.65779e-05		KRT13	ENSG00000171401.10			UPK1B	ENSG00000114638.3	48.7232	78.6308	1.61383	0.0254708											PSCA	ENSG00000167653.4	341.591	523.879	1.53364	0.0408348
																FHOD3	ENSG00000134775.10	40.8692	25.8794	0.633224	0.000137531		KRT6A	ENSG00000205420.6			C16orf71	ENSG00000166246.9	46.3482	30.0092	0.647473	0.0487301											RP11-161H23.5	ENSG00000258232.1	20.334	31.1525	1.53204	0.000964728
																SCGB1A1	ENSG00000149021.2	38014.8	23172.2	0.609558	1.88235e-06		LCP2	ENSG00000043462.7																			SGK1	ENSG00000118515.7	64.3965	98.352	1.52729	0.0252761
																SEC14L3	ENSG00000100012.7	136.841	82.1303	0.600187	0.0132806		LINC00342	ENSG00000232931.1																			PTAFR	ENSG00000169403.7	36.7888	56.1346	1.52586	0.000380248
																ISLR	ENSG00000129009.8	26.927	16.1105	0.598302	5.20485e-07		LMO3	ENSG00000048540.10																			FKBP5	ENSG00000096060.9	46.6124	70.7554	1.51795	0.00195064
																SERPINB7	ENSG00000166396.8	27.7673	16.5838	0.597241	0.0124575		LTF	ENSG00000012223.7																			RARRES1	ENSG00000118849.5	86.836	131.556	1.51499	0.025732
																SLIT2	ENSG00000145147.14	32.3219	19.2816	0.596548	1.83851e-06		MAOB	ENSG00000069535.11																			CLDN10	ENSG00000134873.4	40.1169	60.5501	1.50934	0.00154152
																NDNF	ENSG00000173376.9	26.0967	15.467	0.592682	0.00233071		MARCKSL1	ENSG00000175130.6																			TMEM213	ENSG00000214128.6	31.2159	46.8374	1.50043	0.00249658
																METRN	ENSG00000103260.3	38.1356	21.9542	0.575688	0.00115491		Metazoa_SRP	ENSG00000266422.1																			GAS6	ENSG00000183087.9	40.7109	26.8515	0.659565	0.00530921
																CLDN8	ENSG00000156284.4	53.6806	30.8421	0.574549	5.20485e-07		METRN	ENSG00000103260.3																			TNS3	ENSG00000136205.12	71.9894	47.2038	0.655705	1.00958e-05
																ATP6V1B1	ENSG00000116039.7	26.0541	14.5893	0.559961	4.05576e-08		MGP	ENSG00000111341.5																			DPP4	ENSG00000197635.5	30.0592	19.011	0.63245	0.000857978
																CTD-2531D15.4	ENSG00000255446.1	1125.56	605.27	0.53775	0.000567583		MSLN	ENSG00000102854.9																			SCGB1A1	ENSG00000149021.2	38535.5	23162.5	0.601068	0.00090778
																GPR116	ENSG00000069122.13	33.8261	17.9199	0.529765	5.6475e-06		MUC13	ENSG00000173702.3																			ATP6V1B1	ENSG00000116039.7	26.2185	15.2847	0.582974	0.000785399
																HSD17B13	ENSG00000170509.7	220.998	114.222	0.516844	2.35529e-05		NDNF	ENSG00000173376.9																			CLDN8	ENSG00000156284.4	54.3328	30.8358	0.567536	0.000380248
																CYP2A13	ENSG00000197838.4	61.6322	30.0102	0.486924	1.6207e-07		NEAT1	ENSG00000245532.3																			CYP2A13	ENSG00000197838.4	61.7258	34.2541	0.554939	0.00142492
																LTF	ENSG00000012223.7	201.654	93.4696	0.463514	0.00558137		NKX3-1	ENSG00000167034.9																			PNMAL1	ENSG00000182013.13	24.332	13.4579	0.553096	0.00110614
																MGP	ENSG00000111341.5	24.7305	10.7485	0.434624	0.000206781		PROS1	ENSG00000184500.10																			SLIT2	ENSG00000145147.14	32.4671	17.7756	0.547495	3.12763e-05
																SCGB3A1	ENSG00000161055.3	1469.6	557.81	0.379567	0.000791142		PSCA	ENSG00000167653.4																			METRN	ENSG00000103260.3	38.0351	20.8178	0.547332	0.0166398
																							PTGFR	ENSG00000122420.5																			NDNF	ENSG00000173376.9	26.3497	14.246	0.540651	0.0323136
																							PTN	ENSG00000105894.7																			GPR116	ENSG00000069122.13	34.4053	16.7847	0.487853	0.000785399
																							RN7SL1	ENSG00000258486.1																			HSD17B13	ENSG00000170509.7	225.057	109.78	0.487786	0.00350391
																							RNA28S5	ENSG00000226958.1																			PIEZO2	ENSG00000154864.7	18.1429	8.01185	0.441598	0.000593597
																							RNA45S5	ENSG00000225840.1																			MGP	ENSG00000111341.5	25.3083	9.02236	0.356498	0.00262488
																							RNA5-8SP6	ENSG00000251705.1																			SCGB3A1	ENSG00000161055.3	1533.02	480.872	0.313676	0.00880525
																							S100A16	ENSG00000188643.5
																							SAA1	ENSG00000173432.6
																							SAA2	ENSG00000134339.4
																							SCGB1A1	ENSG00000149021.2
																							SCGB3A1	ENSG00000161055.3
																							SEC14L3	ENSG00000100012.7
																							SERPINA3	ENSG00000196136.10
																							SERPINB2	ENSG00000197632.4
																							SERPINB4	ENSG00000206073.6
																							SERPINB7	ENSG00000166396.8
																							SGK1	ENSG00000118515.7
																							SLA	ENSG00000155926.9
																							SLC23A1	ENSG00000170482.12
																							SLC5A8	ENSG00000256870.2
																							SLIT2	ENSG00000145147.14
																							TCN1	ENSG00000134827.3
																							TFCP2L1	ENSG00000115112.7
																							TNC	ENSG00000041982.10
																							TNFRSF1B	ENSG00000028137.12
																							UPK1B	ENSG00000114638.3

















ctl vs mix 25								ctl vs mix 50								ctl vs mix 75							ctl vs mix all				ctl vs mixex 25								ctl vs mixex 50								ctl vs mixex 25
																							n=14
gene_name	gene_id	cpm_ctl	cpm_cases	ratio	FDR			gene_name	gene_id	cpm_ctl	cpm_cases	ratio	FDR			gene_name	gene_id	cpm_ctl	cpm_cases	ratio	FDR		gene_name	gene_id					None								None								None
CEACAM5	ENSG00000105388.10	38.58	199.317	5.16633	0.0424691			FGFBP1	ENSG00000137440.3	9.88073	46.4329	4.69934	0.0262974			CA12	ENSG00000074410.9	14.3345	47.0603	3.28302	0.0400908		APBB1	ENSG00000166313.12
CYP1B1	ENSG00000138061.7	3.8792	19.8281	5.11138	0.0424691			AZGP1	ENSG00000160862.8	12.0915	41.4804	3.43054	0.022315			TP53INP2	ENSG00000078804.8	86.4036	156.825	1.81502	0.0187938		AZGP1	ENSG00000160862.8
MFSD2A	ENSG00000168389.13	10.2296	21.6659	2.11797	0.0349379			CA12	ENSG00000074410.9	9.98033	33.3675	3.34333	0.00415805			CARS	ENSG00000110619.12	103.783	165.15	1.59131	0.0400908		CA12	ENSG00000074410.9
FUT3	ENSG00000171124.8	20.3176	41.8104	2.05784	0.0364123			APBB1	ENSG00000166313.12	70.076	111.552	1.59187	0.0298994			SNTB1	ENSG00000172164.9	112.175	65.508	0.583978	0.0400908		CARS	ENSG00000110619.12
S100A2	ENSG00000196754.5	51.8235	104.286	2.01233	0.0424691																		CEACAM5	ENSG00000105388.10
CTB-191K22.5	ENSG00000267815.1	49.6625	82.8142	1.66754	0.045706																		CTB-191K22.5	ENSG00000267815.1
HN1	ENSG00000189159.10	33.1201	53.3621	1.61117	0.0182939																		CYP1B1	ENSG00000138061.7
																							FGFBP1	ENSG00000137440.3
																							FUT3	ENSG00000171124.8
																							HN1	ENSG00000189159.10
																							MFSD2A	ENSG00000168389.13
																							S100A2	ENSG00000196754.5
																							SNTB1	ENSG00000172164.9
																							TP53INP2	ENSG00000078804.8
[truncated: 4 more columns]

## Sheet: mild mix female
	ctl vs mild 25								ctl vs mild 50								ctl vs mild 75							ctl vs mild all				ctl vs mildEx 25								ctl vs mildEx 50								ctl vs mildEx 75
																								n=169
	gene_name	gene_id	cpm_ctl	cpm_cases	ratio	FDR			gene_name	gene_id	cpm_ctl	cpm_cases	ratio	FDR			gene_name	gene_id	cpm_ctl	cpm_cases	ratio	FDR		gene_name	gene_id			gene_name	gene_id	cpm_ctl	cpm_cases	ratio	FDR			gene_name	gene_id	cpm_ctl	cpm_cases	ratio	FDR			gene_name	gene_id	cpm_ctl	cpm_cases	ratio	FDR
	CYP1B1	ENSG00000138061.7	1.65759	12.3556	7.45398	3.33284e-07			CYP1B1	ENSG00000138061.7	3.88085	25.2492	6.5061	5.16234e-05			KRT6A	ENSG00000205420.6	3.50857	20.3421	5.79782	0.000184944		AKR1C2	ENSG00000151632.11			CEACAM5	ENSG00000105388.10	17.0657	151.306	8.86609	2.02818e-05			CEACAM5	ENSG00000105388.10	36.5649	222.26	6.07851	0.000154393			KRT6A	ENSG00000205420.6	3.49876	18.6583	5.33281	0.0363983
	CEACAM5	ENSG00000105388.10	17.37	111.169	6.40008	3.25652e-06			TCN1	ENSG00000134827.3	2.52279	13.6211	5.39922	4.41292e-06			TCN1	ENSG00000134827.3	5.38704	23.226	4.31147	2.07217e-07		ALS2CL	ENSG00000178038.12			SLC5A8	ENSG00000256870.2	14.9335	40.9097	2.73945	0.00309105			CYP1B1	ENSG00000138061.7	3.88445	21.442	5.51997	0.00315371			IDO1	ENSG00000131203.8	11.3717	50.093	4.40507	0.0143678
	RNA5-8SP2	ENSG00000200434.1	9.55656	22.0099	2.30312	0.0386332			CEACAM5	ENSG00000105388.10	35.8438	192.194	5.36201	4.7785e-07			CYP1B1	ENSG00000138061.7	9.69925	37.8	3.89721	0.00693099		ANXA3	ENSG00000138772.8			UPK1B	ENSG00000114638.3	35.7913	94.4154	2.63794	0.00143886			TCN1	ENSG00000134827.3	2.51047	12.8078	5.10175	0.0018366			TCN1	ENSG00000134827.3	5.68428	22.4001	3.94071	0.00154259
	UPK1B	ENSG00000114638.3	35.1163	76.1992	2.16991	0.000409553			CA12	ENSG00000074410.9	6.97924	20.8021	2.98057	4.8562e-07			CEACAM5	ENSG00000105388.10	96.6764	362.84	3.75314	4.02894e-07		AQP9	ENSG00000103569.5			KDELR3	ENSG00000100196.6	8.9917	20.9487	2.32978	0.00129751			CA12	ENSG00000074410.9	6.99005	19.2304	2.75111	0.00038855			CEACAM5	ENSG00000105388.10	100.055	357.995	3.57798	0.000218775
	MUC5AC	ENSG00000215182.6	360.647	772.768	2.14273	0.0167526			IL1RN	ENSG00000136689.14	6.42922	18.5397	2.88366	0.00282183			IDO1	ENSG00000131203.8	11.2878	41.0014	3.63236	0.00372058		ASTN2	ENSG00000148219.12			TNC	ENSG00000041982.10	20.9888	43.94	2.0935	0.00244694			FGFBP1	ENSG00000137440.3	7.60664	20.1619	2.65056	0.000617021			UCHL1	ENSG00000154277.8	5.55256	19.5147	3.51455	0.019698
	SLC5A8	ENSG00000256870.2	14.8669	31.6449	2.12855	0.00578254			FGFBP1	ENSG00000137440.3	7.48283	20.3791	2.72345	3.05472e-06			UCHL1	ENSG00000154277.8	5.5958	19.636	3.50906	0.00128249		ATP6V1B1	ENSG00000116039.7			J01415.23	ENSG00000211459.2	1282.68	2573.75	2.00654	0.0279435			MUC5AC	ENSG00000215182.6	741.18	1868.36	2.52079	0.0111019			IL1B	ENSG00000125538.7	8.09855	26.3497	3.25363	0.0396891
	J01415.23	ENSG00000211459.2	1292.44	2601.01	2.01248	0.000968998			AQP9	ENSG00000103569.5	11.2165	26.029	2.3206	0.0104185			DUOX2	ENSG00000140279.7	5.96266	20.5524	3.44685	0.00171161		AZGP1	ENSG00000160862.8			DPYSL3	ENSG00000113657.8	25.0087	49.4191	1.97608	0.00139568			TNC	ENSG00000041982.10	29.2052	67.2352	2.30217	0.00167863			DUOX2	ENSG00000140279.7	6.18921	20.1225	3.25122	0.0222208
	PSCA	ENSG00000167653.4	82.7229	165.655	2.00253	0.0474855			IL8	ENSG00000169429.6	33.931	71.977	2.12128	0.00740587			BPIFB2	ENSG00000078898.6	8.17053	25.6011	3.13334	0.0070855		BCL2A1	ENSG00000140379.7			PARM1	ENSG00000169116.7	18.7294	35.7646	1.90954	0.000340137			MUC13	ENSG00000173702.3	63.7464	132.792	2.08313	0.0383595			FGFBP1	ENSG00000137440.3	11.4624	33.2508	2.90085	0.0152514
	S100P	ENSG00000163993.6	98.9809	193.202	1.95191	0.000190464			DPYSL3	ENSG00000113657.8	34.6195	71.2642	2.0585	0.000170618			FGFBP1	ENSG00000137440.3	11.538	35.7952	3.10237	0.00216521		BIRC3	ENSG00000023445.8			S100P	ENSG00000163993.6	101.897	193.556	1.89952	0.0211599			UPK1B	ENSG00000114638.3	60.9797	121.816	1.99765	0.00877034			CA12	ENSG00000074410.9	10.6561	25.4257	2.38602	0.00517343
	TNC	ENSG00000041982.10	20.7534	40.0805	1.93127	4.45123e-05			MTHFD2	ENSG00000065911.7	9.77052	19.92	2.03879	2.1012e-05			LINC00342	ENSG00000232931.1	7.00064	20.9035	2.98594	0.00213315		BPIFB1	ENSG00000125999.6			RP11-124N14.4	ENSG00000229124.1	11.8669	21.9172	1.84692	0.00598828			SLC5A8	ENSG00000256870.2	28.2257	56.3428	1.99616	0.00212459			TNC	ENSG00000041982.10	42.6166	92.2186	2.16391	0.00786292
	DPYSL3	ENSG00000113657.8	24.7851	46.7075	1.8845	5.65963e-06			DSC3	ENSG00000134762.12	12.7183	25.8345	2.03129	8.66616e-06			IL1RN	ENSG00000136689.14	11.5436	31.6408	2.74099	0.00425565		BPIFB2	ENSG00000078898.6			CEACAM6	ENSG00000086548.8	355.94	634.403	1.78233	0.0184655			PARM1	ENSG00000169116.7	23.1567	45.9139	1.98275	0.000426414			C15orf48	ENSG00000166920.6	11.6392	24.9024	2.13954	0.0456683
	PARM1	ENSG00000169116.7	18.5566	33.9275	1.82833	2.88147e-06			UPK1B	ENSG00000114638.3	60.0497	119.508	1.99015	0.000236559			BCL2A1	ENSG00000140379.7	6.35598	17.3297	2.72652	0.0156187		C15orf48	ENSG00000166920.6			MIR4485	ENSG00000210082.2	7171.13	12765.4	1.78011	0.0184245			DSC3	ENSG00000134762.12	12.8363	25.1793	1.96157	0.000698183			DPYSL3	ENSG00000113657.8	46.5614	99.4455	2.1358	0.00648182
	CEACAM6	ENSG00000086548.8	353.736	645.893	1.82592	0.000225014			SLC5A8	ENSG00000256870.2	28.1445	53.5901	1.90411	6.51371e-05			CA12	ENSG00000074410.9	10.6838	26.2366	2.45574	1.32911e-06		C2orf40	ENSG00000119147.5			FUT3	ENSG00000171124.8	16.822	29.6378	1.76184	0.00269805			FUT3	ENSG00000171124.8	21.0714	39.085	1.85488	0.000617021			MTHFD2	ENSG00000065911.7	12.1842	24.8374	2.0385	0.0144703
	MSMB	ENSG00000138294.9	590.571	1069.7	1.8113	0.0470545			AKR1C2	ENSG00000151632.11	61.8349	117.252	1.89621	0.00200092			AKR1C2	ENSG00000151632.11	92.1639	218.947	2.37563	0.000597729		CA12	ENSG00000074410.9			SERPINB5	ENSG00000206075.9	17.3496	30.3169	1.74741	0.00543332			DPYSL3	ENSG00000113657.8	35.3682	64.3911	1.8206	0.0114621			TFCP2L1	ENSG00000115112.7	32.3381	65.6047	2.02872	0.0137912
	hsa-mir-6723	ENSG00000237973.1	1142.12	2007.05	1.7573	0.0180038			PLEK	ENSG00000115956.9	12.6069	23.8253	1.88986	0.0255366			SRGN	ENSG00000122862.4	53.9255	125.274	2.32309	0.0253057		CAPS	ENSG00000105519.7			MT-ND1	ENSG00000198888.2	4845.52	8379.64	1.72936	0.045372			CLDN10	ENSG00000134873.4	28.0206	50.9341	1.81773	0.00116015			UPK1B	ENSG00000114638.3	91.336	179.983	1.97056	0.00859272
	MALAT1	ENSG00000251562.3	128.878	217.104	1.68458	0.041463			MUC5AC	ENSG00000215182.6	740.594	1398.22	1.88797	0.021155			IL1B	ENSG00000125538.7	7.91461	18.2857	2.31037	0.0289103		CCDC8	ENSG00000169515.5			CD44	ENSG00000026508.11	75.4388	123.465	1.63662	0.00697351			KDELR3	ENSG00000100196.6	14.6666	26.4141	1.80097	0.00512636			MT-ND5	ENSG00000198786.2	16240	31970.4	1.96862	0.0456683
	FUT3	ENSG00000171124.8	16.9212	28.1787	1.66529	4.19737e-05			TNC	ENSG00000041982.10	29.3775	55.3259	1.88327	0.000373283			S100A8	ENSG00000143546.5	15.0161	33.8566	2.25468	0.0405631		CCDC81	ENSG00000149201.5			GMDS	ENSG00000112699.6	17.45	28.365	1.6255	0.00150043			CEACAM6	ENSG00000086548.8	563.156	1008.03	1.78996	0.00101583			SRPX2	ENSG00000102359.5	11.4977	21.8903	1.90388	0.012274
	MSLN	ENSG00000102854.9	34.7547	57.8203	1.66367	0.0153635			PARM1	ENSG00000169116.7	23.0785	42.2305	1.82986	4.76884e-05			TFCP2L1	ENSG00000115112.7	31.5287	69.899	2.217	0.000237584		CD44	ENSG00000026508.11			KRT23	ENSG00000108244.12	36.1492	58.4653	1.61733	5.72334e-05			AKR1C2	ENSG00000151632.11	61.9388	108.466	1.75118	0.0430479			HDAC9	ENSG00000048052.16	13.31	24.9966	1.87803	0.0240926
	MIR4485	ENSG00000210082.2	7154.91	11861.2	1.65778	0.00246823			SRGN	ENSG00000122862.4	32.9023	60.1569	1.82835	0.0261565			AQP9	ENSG00000103569.5	21.0271	45.4866	2.16324	0.0490336		CEACAM5	ENSG00000105388.10			SLC26A2	ENSG00000155850.7	32.5874	52.4953	1.61091	0.00295052			SAA1	ENSG00000173432.6	106.027	183.952	1.73495	0.0423111			S100A2	ENSG00000196754.5	78.4754	142.43	1.81496	0.00171063
	IL8	ENSG00000169429.6	23.5137	38.7292	1.64709	0.0106497			FUT3	ENSG00000171124.8	20.6276	37.5199	1.81892	2.24359e-06			C15orf48	ENSG00000166920.6	11.575	24.6938	2.13337	0.00404862		CEACAM6	ENSG00000086548.8			KCNE3	ENSG00000175538.6	39.1737	61.9817	1.58223	0.00954553			GABBR1	ENSG00000204681.5	27.8839	48.2029	1.7287	0.0405982			GALNT5	ENSG00000136542.4	23.0296	41.7238	1.81175	0.00534716
	MT-ND1	ENSG00000198888.2	4868.72	7986.11	1.64029	0.00961295			J01415.23	ENSG00000211459.2	1996.37	3608.63	1.80759	0.00140451			UPK1B	ENSG00000114638.3	91.8869	194.832	2.12035	0.00216645		CFB	ENSG00000243649.4			CORO1C	ENSG00000110880.6	25.5756	40.395	1.57944	0.00284121			HK2	ENSG00000159399.4	24.4904	42.2626	1.72568	0.00101583			SERPINB4	ENSG00000206073.6	35.313	62.9173	1.7817	0.00753965
	IRAK3	ENSG00000090376.4	16.1378	26.457	1.63944	9.67442e-06			hsa-mir-6723	ENSG00000237973.1	1869.42	3332.79	1.78279	0.035817			FKBP5	ENSG00000096060.9	44.5108	93.6602	2.10421	0.000794206		CLDN10	ENSG00000134873.4			SAT1	ENSG00000130066.12	506.43	791.724	1.56334	0.00309105			ANXA3	ENSG00000138772.8	22.0566	37.4238	1.69671	0.00343795			KDELR3	ENSG00000100196.6	18.8634	33.05	1.75207	0.00299048
	SERPINB5	ENSG00000206075.9	17.535	28.1675	1.60636	0.000265543			MIR4485	ENSG00000210082.2	9727.54	17106.3	1.75854	0.00146127			DPYSL3	ENSG00000113657.8	46.2793	94.419	2.0402	6.95084e-05		CLDN8	ENSG00000156284.4			DNER	ENSG00000187957.7	46.4728	71.8057	1.54511	0.0381952			CD44	ENSG00000026508.11	93.9565	157.54	1.67674	0.0227677			DSC3	ENSG00000134762.12	16.9847	29.6395	1.74507	0.012389
	KRT23	ENSG00000108244.12	35.3881	55.7564	1.57557	1.85926e-05			TFCP2L1	ENSG00000115112.7	22.8	39.1948	1.71907	0.000886727			MTHFD2	ENSG00000065911.7	12.0687	24.5971	2.03808	2.34987e-06		CLU	ENSG00000120885.14			CLDN10	ENSG00000134873.4	22.73	34.3834	1.51268	0.00464078			GALNT5	ENSG00000136542.4	19.0711	31.9164	1.67354	0.000813859			IRAK3	ENSG00000090376.4	25.8869	45.0634	1.74078	0.0336301
	MT-ATP8	ENSG00000228253.1	832.043	1299.84	1.56223	0.00933101			SERPINB5	ENSG00000206075.9	23.6957	40.7323	1.71897	0.000262154			GBP5	ENSG00000154451.10	13.8159	28.0386	2.02944	0.00764719		CORO1C	ENSG00000110880.6			NQO1	ENSG00000181019.8	229.082	345.59	1.50859	0.00487363			RP11-124N14.4	ENSG00000229124.1	16.1721	26.8915	1.66284	0.00382875			BIRC3	ENSG00000023445.8	27.5646	47.3198	1.71669	0.0370413
	BPIFB1	ENSG00000125999.6	6603.56	10186.5	1.54258	0.00459819			MSLN	ENSG00000102854.9	53.1044	90.6859	1.70769	0.00787859			CXCL9	ENSG00000138755.5	13.0754	26.3817	2.01766	0.0200991		CSTA	ENSG00000121552.3			CYP27A1	ENSG00000135929.4	57.5955	35.5953	0.618022	0.0304552			SERPINB4	ENSG00000206073.6	25.4133	41.9518	1.65078	0.00409837			SLC5A8	ENSG00000256870.2	40.7772	69.3659	1.70109	0.0341472
	CLDN10	ENSG00000134873.4	22.5778	34.3805	1.52276	4.45123e-05			ANXA3	ENSG00000138772.8	21.6871	36.8979	1.70138	1.75408e-05			SRPX2	ENSG00000102359.5	11.083	21.6546	1.95385	0.00047392		CTD-2531D15.4	ENSG00000255446.1			LMO3	ENSG00000048540.10	57.4723	30.9065	0.537763	0.0217687			SERPINB5	ENSG00000206075.9	23.91	39.413	1.64839	0.0106358			SAA1	ENSG00000173432.6	163.543	277.027	1.69391	0.0173129
	CD44	ENSG00000026508.11	75.8334	115.087	1.51763	0.000501075			KDELR3	ENSG00000100196.6	14.5264	24.6766	1.69875	5.41529e-05			IL8	ENSG00000169429.6	56.8743	109.428	1.92402	0.0296713		CXCL9	ENSG00000138755.5			SLIT2	ENSG00000145147.14	23.0017	10.425	0.453225	0.00725333			CORO1C	ENSG00000110880.6	30.4754	49.2586	1.61634	0.00747047			SAT1	ENSG00000130066.12	764.197	1285.76	1.6825	0.012274
	MTND2P28	ENSG00000225630.1	576.248	872.277	1.51372	0.0310492			IRAK3	ENSG00000090376.4	20.091	34.0781	1.69619	1.38423e-06			SERPINB2	ENSG00000197632.4	20.1871	38.4468	1.90453	0.0472494		CYP1B1	ENSG00000138061.7			ATP6V1B1	ENSG00000116039.7	17.9804	7.76977	0.432125	0.00144218			AP2B1	ENSG00000006125.12	143.811	228.448	1.58853	0.0002645			CEACAM6	ENSG00000086548.8	703.852	1164.47	1.65442	0.00624022
	GALNT6	ENSG00000139629.10	85.1525	128.749	1.51198	0.00163194			CD44	ENSG00000026508.11	94.8269	156.967	1.6553	0.0013907			AZGP1	ENSG00000160862.8	13.5911	25.7889	1.89748	0.000771241		CYP27A1	ENSG00000135929.4			SCGB1A1	ENSG00000149021.2	20838.4	5356.1	0.25703	0.00221776			NEK6	ENSG00000119408.12	21.1469	33.3027	1.57482	0.0391207			PARM1	ENSG00000169116.7	31.3673	51.6818	1.64763	0.0366
	MT-CYB	ENSG00000198727.2	7414.06	11179.2	1.50784	0.0331043			RP11-124N14.4	ENSG00000229124.1	16.0822	26.3219	1.63671	3.99748e-05			NAMPTL	ENSG00000229644.4	16.5036	31.314	1.8974	0.00398985		CYP2A13	ENSG00000197838.4											FAM83D	ENSG00000101447.9	19.3265	30.4041	1.57319	0.0191343			LAMP3	ENSG00000078081.3	33.7893	55.0298	1.62861	0.0277182
	AKR1C2	ENSG00000151632.11	49.7469	74.8169	1.50395	0.00272254			MT-CO3	ENSG00000198938.2	9920.48	16089.5	1.62185	0.0226705			PILRB	ENSG00000121716.12	18.6486	35.2616	1.89085	0.0480268		CYP2F1	ENSG00000197446.4											TM4SF1	ENSG00000169908.6	32.8079	51.1329	1.55856	0.00131767			S100A14	ENSG00000189334.4	84.77	137.011	1.61627	0.0033466
	SAT1	ENSG00000130066.12	501.545	753.252	1.50186	3.14289e-05			SERPINA1	ENSG00000197249.8	95.8379	154.285	1.60985	0.0201674			TNC	ENSG00000041982.10	41.9472	78.9499	1.88213	0.000396247		DEGS2	ENSG00000168350.6											SLC26A2	ENSG00000155850.7	41.9707	65.2794	1.55536	0.0154952			NEK6	ENSG00000119408.12	28.9887	46.4613	1.60274	0.0324497
	DGCR6	ENSG00000183628.7	32.5443	21.3499	0.656026	0.0153573			CORO1C	ENSG00000110880.6	30.4472	48.8853	1.60558	0.000228837			SAA1	ENSG00000173432.6	156.907	292.699	1.86543	0.000771241		DGCR6	ENSG00000183628.7											PAM	ENSG00000145730.16	112.106	173.458	1.54727	0.00196563			WARS	ENSG00000140105.11	188.327	301.557	1.60124	0.0233979
	CLDN8	ENSG00000156284.4	32.3869	20.7846	0.641759	0.0319209			MALAT1	ENSG00000251562.3	219.143	349.963	1.59696	0.0254748			PRR4	ENSG00000111215.6	12.3015	22.869	1.85904	0.0437249		DPYSL3	ENSG00000113657.8											SAMD9	ENSG00000205413.3	20.324	31.1138	1.53089	0.0143054			AGR2	ENSG00000106541.7	1249.96	1990.01	1.59206	0.0321897
	HHLA2	ENSG00000114455.9	60.8615	38.9547	0.640054	0.00365722			ZG16B	ENSG00000162078.7	23.9513	38.1238	1.59172	0.0263312			GALNT5	ENSG00000136542.4	22.6187	42.0045	1.85707	8.42918e-05		DSC3	ENSG00000134762.12											ATP1B3	ENSG00000069849.6	50.4838	77.2545	1.53028	0.00591193			CLDN10	ENSG00000134873.4	35.0942	55.5362	1.58249	0.0307292
	TTC16	ENSG00000167094.11	49.2802	31.4294	0.63777	0.000477741			S100A14	ENSG00000189334.4	69.2247	109.308	1.57903	0.00011967			MX2	ENSG00000183486.8	13.6335	25.315	1.85682	0.00195662		DUOX2	ENSG00000140279.7											IRAK3	ENSG00000090376.4	20.5977	31.5071	1.52964	0.00315371			HK2	ENSG00000159399.4	29.451	46.5087	1.57919	0.0187839
	KIF19	ENSG00000196169.10	69.5752	44.177	0.634953	0.020033			S100P	ENSG00000163993.6	156.742	247.062	1.57623	0.000232985			DSC3	ENSG00000134762.12	16.4623	30.5288	1.85447	0.000709873		EPB41L2	ENSG00000079819.11											PTAFR	ENSG00000169403.7	26.8529	40.9141	1.52364	0.0285622			SLC39A8	ENSG00000138821.8	21.3936	32.9686	1.54105	0.0300105
	GALM	ENSG00000143891.12	40.1609	25.27	0.629218	8.36477e-06			MT-ND1	ENSG00000198888.2	6993.42	10956.1	1.56663	0.00992958			SLC26A2	ENSG00000155850.7	52.1308	92.9951	1.78388	0.00546269		FAM107A	ENSG00000168309.12											FKBP11	ENSG00000134285.6	19.6732	29.9161	1.52065	0.00315371			FUT3	ENSG00000171124.8	29.0881	44.7775	1.53938	0.0130501
	LMO3	ENSG00000048540.10	57.5242	36.1541	0.628502	0.0329837			NEK6	ENSG00000119408.12	21.1183	33.0314	1.56412	0.00557051			ITGA6	ENSG00000091409.10	16.3285	29.0502	1.77912	0.00014886		FAM83D	ENSG00000101447.9											CFB	ENSG00000243649.4	240.228	363.374	1.51262	0.0250136			FKBP11	ENSG00000134285.6	23.8363	36.567	1.53409	0.0147329
	HSPB1	ENSG00000106211.8	138.982	87.2263	0.627608	0.0457287			GALNT5	ENSG00000136542.4	18.7578	29.2395	1.55879	8.66129e-05			MXD1	ENSG00000059728.6	17.594	31.1653	1.77136	0.00344468		FGFBP1	ENSG00000137440.3											PER3	ENSG00000049246.9	37.3193	24.4147	0.65421	0.0150468			TM4SF1	ENSG00000169908.6	41.6755	63.7566	1.52983	0.0480603
	TNS3	ENSG00000136205.12	53.7122	33.4985	0.623666	0.00199562			CLDN10	ENSG00000134873.4	27.525	42.6531	1.54961	0.000120942			SLC5A8	ENSG00000256870.2	40.2328	70.7349	1.75814	0.00157831		FHOD3	ENSG00000134775.10											CLU	ENSG00000120885.14	1678.88	1093.5	0.651326	0.0294168			GALNT7	ENSG00000109586.7	58.3589	88.7174	1.5202	0.0311202
	CCDC81	ENSG00000149201.5	69.1249	43.0282	0.62247	0.000143116			FAM83D	ENSG00000101447.9	19.3309	29.8832	1.54588	0.00135549			S100A2	ENSG00000196754.5	77.5161	135.751	1.75126	0.000562569		FKBP11	ENSG00000134285.6											LONP1	ENSG00000196365.7	45.1542	29.3087	0.649081	0.0218266			SRD5A3	ENSG00000128039.6	60.6387	91.9253	1.51595	0.0189452
	FAM107A	ENSG00000168309.12	35.7174	21.8809	0.612611	0.0062355			SERPINB4	ENSG00000206073.6	25.5493	39.3383	1.53971	0.00168719			IRAK3	ENSG00000090376.4	25.7838	44.6133	1.73029	0.000562569		FKBP5	ENSG00000096060.9											CCDC8	ENSG00000169515.5	30.0462	19.2042	0.639155	0.00944677			ANXA3	ENSG00000138772.8	28.6343	43.3107	1.51255	0.00889477
	PTGFR	ENSG00000122420.5	71.6741	43.8624	0.61197	0.00607214			SLC26A2	ENSG00000155850.7	41.7277	64.1149	1.53651	0.000263668			CSTA	ENSG00000121552.3	18.4412	31.6094	1.71407	0.0214841		FOLR1	ENSG00000110195.7											TNS3	ENSG00000136205.12	67.215	42.5758	0.633426	0.00966857			EFCAB4B	ENSG00000130038.5	20.2122	30.4217	1.50512	0.000952021
	CYP2F1	ENSG00000197446.4	200.564	121.313	0.604861	0.00245798			HK2	ENSG00000159399.4	24.1123	36.9718	1.53332	5.82025e-05			NAMPT	ENSG00000105835.7	101.384	173.297	1.70932	0.00593724		FUT3	ENSG00000171124.8											ASTN2	ENSG00000148219.12	54.3538	34.2925	0.630914	0.0187678			BACE2	ENSG00000182240.10	99.6561	149.734	1.50251	0.009683
	TST	ENSG00000128311.9	25.686	15.3927	0.599263	0.0329837			CEACAM6	ENSG00000086548.8	555.536	850.043	1.53013	0.00052			TLR2	ENSG00000137462.6	19.8547	33.8454	1.70465	0.000771241		GABBR1	ENSG00000204681.5											SHARPIN	ENSG00000179526.12	32.376	20.3275	0.627858	0.0479699			ZNF853	ENSG00000236609.3	29.9117	19.6317	0.656322	0.000564059
	CYP27A1	ENSG00000135929.4	57.4554	34.1982	0.595213	0.00275579			MT-ND2	ENSG00000198763.3	9862.48	14941	1.51493	0.0421401			SERPINB4	ENSG00000206073.6	34.7041	58.998	1.70003	0.00553502		GALM	ENSG00000143891.12											ZDHHC1	ENSG00000159714.6	57.9833	36.2829	0.625748	0.0405421			PROS1	ENSG00000184500.10	609.011	398.976	0.655121	0.0117927
	MAOB	ENSG00000069535.11	61.9667	33.563	0.54163	4.91513e-05			MT-ND6	ENSG00000198695.2	4465.11	6763.04	1.51464	0.0313875			SAT1	ENSG00000130066.12	740.755	1255.24	1.69455	3.12396e-06		GALNT5	ENSG00000136542.4											PFKL	ENSG00000141959.12	66.5411	41.2904	0.620525	0.0486278			EFNB2	ENSG00000125266.5	45.5568	29.7016	0.651968	0.0233739
	GSTA2	ENSG00000244067.1	402.224	215.816	0.536556	0.00253461			SGK1	ENSG00000118515.7	49.7373	74.6093	1.50007	0.000360791			BIRC3	ENSG00000023445.8	27.3878	46.3918	1.69389	0.00309023		GALNT6	ENSG00000139629.10											CX3CL1	ENSG00000006210.6	175.856	107.571	0.611701	0.00869584			ASTN2	ENSG00000148219.12	68.0117	42.9502	0.631511	0.012893
	CYP2A13	ENSG00000197838.4	31.9173	16.3077	0.510935	0.00368843			ZDHHC1	ENSG00000159714.6	57.9296	38.078	0.657316	0.0110724			ALS2CL	ENSG00000178038.12	23.6126	39.804	1.68571	0.0281155		GALNT7	ENSG00000109586.7											PROS1	ENSG00000184500.10	492.892	300.035	0.608723	0.0174247			SCARA3	ENSG00000168077.8	90.0933	55.5276	0.616334	0.00282249
	C2orf40	ENSG00000119147.5	160.415	81.3991	0.507429	0.0147676			SPEF1	ENSG00000101222.8	51.4199	33.6797	0.654992	0.0314187			UBD	ENSG00000213886.3	51.8555	86.6412	1.67082	0.0226189		GAS6	ENSG00000183087.9											SSNA1	ENSG00000176101.7	34.9266	21.0365	0.602306	0.0225703			CLU	ENSG00000120885.14	2263.51	1335.17	0.589864	0.0092535
	LPPR3	ENSG00000129951.13	26.3477	12.8103	0.486202	0.00849603			ASTN2	ENSG00000148219.12	51.808	33.7264	0.650988	0.00121754			CEACAM6	ENSG00000086548.8	695.072	1157.62	1.66547	1.78687e-05		GBP5	ENSG00000154451.10											XAB2	ENSG00000076924.7	31.1275	18.5508	0.59596	0.0444406			CCDC8	ENSG00000169515.5	37.2808	21.9073	0.587628	8.88041e-05
	GPR116	ENSG00000069122.13	21.0239	10.1292	0.481796	0.0170205			TNS3	ENSG00000136205.12	65.7605	42.4438	0.64543	0.000828709			MT-CO1	ENSG00000198804.2	37573.6	62120	1.65329	0.0261779		GPR116	ENSG00000069122.13											SCGB1A1	ENSG00000149021.2	27306.6	16090.8	0.589263	0.0418999			FOLR1	ENSG00000110195.7	130.649	76.5001	0.585541	0.0185896
	FHOD3	ENSG00000134775.10	25.9057	11.5043	0.444084	0.000299357			TMEM178A	ENSG00000152154.6	31.4801	20.3097	0.64516	3.06274e-05			SLC39A8	ENSG00000138821.8	20.5779	33.8009	1.64258	0.00235568		GPT2	ENSG00000166123.9											ANAPC11	ENSG00000141552.13	27.7578	16.2902	0.586868	0.0458753			SLIT2	ENSG00000145147.14	38.2899	21.9615	0.573559	0.0451685
	SEC14L3	ENSG00000100012.7	57.6264	23.963	0.415833	0.00892929			INTS1	ENSG00000164880.11	35.0122	22.5563	0.644241	0.0398675			CLDN10	ENSG00000134873.4	34.6783	56.701	1.63506	0.000562569		GPX2	ENSG00000176153.10											WNK2	ENSG00000165238.12	27.056	15.7766	0.583109	0.0157779			EPB41L2	ENSG00000079819.11	30.7972	17.618	0.572064	0.0284729
	LTF	ENSG00000012223.7	88.693	35.687	0.402365	0.0213956			CLDN8	ENSG00000156284.4	43.8196	28.1999	0.643545	0.00838738			KDELR3	ENSG00000100196.6	18.6878	30.4899	1.63154	0.00276838		GSTA2	ENSG00000244067.1											ORAI1	ENSG00000182500.7	33.2678	19.2593	0.578918	0.0100066			ATP6V1B1	ENSG00000116039.7	29.8331	16.2377	0.544284	0.0424466
	LYPD2	ENSG00000197353.3	16.6604	6.61973	0.397333	0.0285571			SCAF1	ENSG00000126461.10	32.7514	21.0275	0.642033	0.0155454			GABBR1	ENSG00000204681.5	41.1249	67.026	1.62981	0.0247515		HCLS1	ENSG00000180353.6											UNC93B1	ENSG00000110057.3	129.262	73.9814	0.572337	0.0163429			DEGS2	ENSG00000168350.6	128.512	69.094	0.537645	0.0330657
	ATP6V1B1	ENSG00000116039.7	17.8375	7.00333	0.392618	5.31647e-06			HSPB1	ENSG00000106211.8	182.563	117.137	0.641623	0.0463977			MT-ND1	ENSG00000198888.2	10339.9	16813.8	1.6261	0.0373808		HHLA2	ENSG00000114455.9											GAS6	ENSG00000183087.9	34.3461	18.9744	0.552445	0.038538			HSD17B13	ENSG00000170509.7	206.895	110.949	0.536259	0.0336502
	SCGB1A1	ENSG00000149021.2	20897	6981.99	0.334115	3.95354e-05			UNC93B1	ENSG00000110057.3	127.965	81.8062	0.639286	0.0248271			PARM1	ENSG00000169116.7	31.0134	50.3318	1.6229	0.000237584		HK2	ENSG00000159399.4											SLIT2	ENSG00000145147.14	27.3123	15.0823	0.552215	0.0162481			GAS6	ENSG00000183087.9	46.3047	24.6278	0.531863	0.00649687
	HSD17B13	ENSG00000170509.7	89.4746	26.4614	0.295742	0.00184942			WNT5B	ENSG00000111186.8	27.8058	17.7753	0.639266	0.000447037			TIMP4	ENSG00000157150.4	26.9662	43.5393	1.61459	0.0133779		HLA-DRB1	ENSG00000196126.6											WNT5B	ENSG00000111186.8	27.5529	15.1847	0.551112	0.00622315			FHOD3	ENSG00000134775.10	46.977	24.4766	0.521033	0.00757616
									PPP1R16B	ENSG00000101445.4	47.4632	30.1912	0.636098	0.045596			SAA2	ENSG00000134339.4	86.7111	140.001	1.61457	0.0274914		hsa-mir-6723	ENSG00000237973.1											FHOD3	ENSG00000134775.10	34.363	16.6001	0.483079	0.0141812			SERPINB7	ENSG00000166396.8	45.029	19.9852	0.443829	0.0261457
									LLGL2	ENSG00000073350.9	59.6527	37.7553	0.632919	0.00544087			S100A14	ENSG00000189334.4	84.0836	135.475	1.61119	0.000131471		HSD17B13	ENSG00000170509.7											ATP6V1B1	ENSG00000116039.7	21.9369	10.4544	0.476568	0.00533113			ATOH8	ENSG00000168874.8	19.9553	8.79082	0.440525	0.0100986
									PFKL	ENSG00000141959.12	66.2582	41.4374	0.625392	0.00278968			SERPINB5	ENSG00000206075.9	32.4701	52.2137	1.60806	0.0045846		HSPB1	ENSG00000106211.8											HSD17B13	ENSG00000170509.7	146.713	64.9759	0.442879	0.0425647			VGLL3	ENSG00000206538.3	23.7566	10.374	0.43668	0.0383048
									PDLIM4	ENSG00000131435.8	45.5146	28.1775	0.619087	0.0147856			TIMP3	ENSG00000100234.11	17.3201	27.7913	1.60456	0.0200359		IDO1	ENSG00000131203.8											CYP2A13	ENSG00000197838.4	46.3109	20.5064	0.442799	0.0430479			MT3	ENSG00000087250.4	19.8484	8.03186	0.40466	0.00389694
									CCDC8	ENSG00000169515.5	29.8731	18.4625	0.618033	8.61764e-05			MSLN	ENSG00000102854.9	82.5833	131.898	1.59715	0.0346801		IL1B	ENSG00000125538.7
									ITM2A	ENSG00000078596.6	29.4848	18.0707	0.612881	0.0155538			HCLS1	ENSG00000180353.6	35.7562	57.1019	1.59698	0.00839273		IL1RN	ENSG00000136689.14
									PROS1	ENSG00000184500.10	492.435	301.795	0.612862	0.00184998			PSCA	ENSG00000167653.4	286.329	456.526	1.59441	0.0422347		IL8	ENSG00000169429.6
									GAS6	ENSG00000183087.9	33.9806	20.7502	0.610648	0.00706852			MT-CO3	ENSG00000198938.2	14535.7	23151.7	1.59275	0.0487029		INTS1	ENSG00000164880.11
									ORAI1	ENSG00000182500.7	33.1628	20.2434	0.610424	0.00381881			MIR4485	ENSG00000210082.2	14177.1	22416.4	1.58118	0.0225056		IRAK3	ENSG00000090376.4
									SLIT2	ENSG00000145147.14	27.2153	16.5762	0.609078	0.000945411			S100A16	ENSG00000188643.5	63.4896	100.316	1.58004	0.000144289		ITGA6	ENSG00000091409.10
									XAB2	ENSG00000076924.7	30.8497	18.5763	0.602153	0.0108211			MT-ND5	ENSG00000198786.2	16087.2	25416.6	1.57993	0.0297817		ITM2A	ENSG00000078596.6
									WNK2	ENSG00000165238.12	26.6027	15.9074	0.597962	0.00122979			GPX2	ENSG00000176153.10	43.2754	67.9753	1.57076	0.00659927		J01415.23	ENSG00000211459.2
									DEGS2	ENSG00000168350.6	94.4151	55.1743	0.58438	0.0277087			GALNT7	ENSG00000109586.7	55.9128	87.5593	1.566	2.90975e-05		KCNA1	ENSG00000111262.4
									SCGB1A1	ENSG00000149021.2	26845.7	15635.6	0.582422	0.00180267			MT-ATP6	ENSG00000198899.2	16063.7	25143.9	1.56525	0.0461068		KDELR3	ENSG00000100196.6
									PITPNM1	ENSG00000110697.8	91.7299	52.4582	0.571877	0.0118589			SGK1	ENSG00000118515.7	59.7891	93.1189	1.55746	0.00317481		KIF19	ENSG00000196169.10
									GPR116	ENSG00000069122.13	29.3247	15.563	0.530712	0.0040361			FUT3	ENSG00000171124.8	28.6815	44.4322	1.54916	0.000255707		KRT23	ENSG00000108244.12
									SERPINB7	ENSG00000166396.8	28.0433	14.3757	0.512626	0.0108418			NEK6	ENSG00000119408.12	28.3105	43.6839	1.54303	0.00508126		KRT6A	ENSG00000205420.6
									LPPR3	ENSG00000129951.13	39.6648	19.8545	0.500557	0.00244196			ANXA3	ENSG00000138772.8	28.1543	43.3349	1.53919	0.000514463		LINC00342	ENSG00000232931.1
									FHOD3	ENSG00000134775.10	34.5848	17.1909	0.497066	4.40856e-05			HLA-DRB1	ENSG00000196126.6	643.334	990.027	1.5389	0.0306039		LLGL2	ENSG00000073350.9
									ATP6V1B1	ENSG00000116039.7	21.4321	10.3127	0.48118	1.97217e-05			TM4SF1	ENSG00000169908.6	41.2949	63.3236	1.53345	0.00256177		LMO3	ENSG00000048540.10
									METRN	ENSG00000103260.3	25.3134	11.7159	0.462836	0.0242247			CD44	ENSG00000026508.11	130.112	198.538	1.5259	0.0378759		LPPR3	ENSG00000129951.13
									LTF	ENSG00000012223.7	149.597	68.761	0.45964	0.0156553			MALAT1	ENSG00000251562.3	337.364	514.329	1.52455	0.0473127		LTF	ENSG00000012223.7
									CYP2A13	ENSG00000197838.4	45.4186	20.5398	0.452233	0.00148385			HK2	ENSG00000159399.4	29.6095	45.0786	1.52243	0.000108181		LYPD2	ENSG00000197353.3
									SEC14L3	ENSG00000100012.7	104.077	46.7386	0.449075	0.00701776			CFB	ENSG00000243649.4	314.552	478.673	1.52176	0.0208885		MALAT1	ENSG00000251562.3
									HSD17B13	ENSG00000170509.7	143.538	64.4467	0.448988	0.0101012			GPT2	ENSG00000166123.9	22.2814	33.5934	1.50769	7.37331e-06		MAOB	ENSG00000069535.11
									KCNA1	ENSG00000111262.4	18.3135	8.14505	0.444757	3.05472e-06			FKBP11	ENSG00000134285.6	23.7181	35.6011	1.50101	0.000129396		METRN	ENSG00000103260.3
									CTD-2531D15.4	ENSG00000255446.1	689.3	282.451	0.409766	0.0125003			PPP1R16B	ENSG00000101445.4	64.5612	42.2835	0.654937	0.0359105		MIR4485	ENSG00000210082.2
																	ZNF853	ENSG00000236609.3	29.7923	19.4247	0.652005	2.03105e-06		MSLN	ENSG00000102854.9
																	PTGFR	ENSG00000122420.5	119.491	77.6685	0.649992	0.000132264		MSMB	ENSG00000138294.9
																	CLU	ENSG00000120885.14	2233.91	1432.83	0.6414	0.00289817		MT3	ENSG00000087250.4
																	UNC93B1	ENSG00000110057.3	159.459	102.076	0.640136	0.000144042		MT-ATP6	ENSG00000198899.2
																	LPPR3	ENSG00000129951.13	53.4716	33.4757	0.626047	0.00386482		MT-ATP8	ENSG00000228253.1
																	GPR116	ENSG00000069122.13	44.2948	27.5933	0.622946	0.010739		MT-CO1	ENSG00000198804.2
																	WNK2	ENSG00000165238.12	32.5596	20.0609	0.616131	0.00599657		MT-CO3	ENSG00000198938.2
																	CLDN8	ENSG00000156284.4	59.0496	36.3207	0.615088	0.0019665		MT-CYB	ENSG00000198727.2
																	CAPS	ENSG00000105519.7	2316.55	1399.8	0.604263	0.00792824		MTHFD2	ENSG00000065911.7
																	FOLR1	ENSG00000110195.7	129.854	76.9372	0.592489	0.00284258		MT-ND1	ENSG00000198888.2
																	CCDC8	ENSG00000169515.5	37.4019	21.8994	0.585515	3.40092e-08		MT-ND2	ENSG00000198763.3
																	DEGS2	ENSG00000168350.6	129.751	71.5996	0.551823	0.00110645		MTND2P28	ENSG00000225630.1
																	EPB41L2	ENSG00000079819.11	30.6382	16.8094	0.548644	9.02717e-05		MT-ND5	ENSG00000198786.2
																	FHOD3	ENSG00000134775.10	46.7205	24.4974	0.52434	1.7697e-05		MT-ND6	ENSG00000198695.2
																	ATP6V1B1	ENSG00000116039.7	29.7475	15.4961	0.520921	2.87208e-05		MUC5AC	ENSG00000215182.6
																	SERPINB7	ENSG00000166396.8	44.9713	23.237	0.516708	0.00308757		MX2	ENSG00000183486.8
																	VGLL3	ENSG00000206538.3	22.4173	11.2908	0.503666	0.00220351		MXD1	ENSG00000059728.6
																	LTF	ENSG00000012223.7	256.386	122.598	0.478179	0.0333322		NAMPT	ENSG00000105835.7
																	MT3	ENSG00000087250.4	19.3023	9.15002	0.474036	0.00125147		NAMPTL	ENSG00000229644.4
																	HSD17B13	ENSG00000170509.7	206.679	97.3599	0.471069	0.000134392		NEK6	ENSG00000119408.12
																	CYP2A13	ENSG00000197838.4	66.5778	27.5501	0.413803	0.00390168		ORAI1	ENSG00000182500.7
																	SEC14L3	ENSG00000100012.7	190.732	67.8997	0.355996	0.0162651		PARM1	ENSG00000169116.7
																	SCGB3A1	ENSG00000161055.3	1873.56	611.28	0.326267	0.00619322		PDLIM4	ENSG00000131435.8
																								PFKL	ENSG00000141959.12
																								PILRB	ENSG00000121716.12
																								PITPNM1	ENSG00000110697.8
																								PLEK	ENSG00000115956.9
																								PPP1R16B	ENSG00000101445.4
																								PROS1	ENSG00000184500.10
																								PRR4	ENSG00000111215.6
																								PSCA	ENSG00000167653.4
																								PTGFR	ENSG00000122420.5
																								RNA5-8SP2	ENSG00000200434.1
																								RP11-124N14.4	ENSG00000229124.1
																								S100A14	ENSG00000189334.4
																								S100A16	ENSG00000188643.5
																								S100A2	ENSG00000196754.5
																								S100A8	ENSG00000143546.5
																								S100P	ENSG00000163993.6
																								SAA1	ENSG00000173432.6
																								SAA2	ENSG00000134339.4
																								SAT1	ENSG00000130066.12
																								SCAF1	ENSG00000126461.10
																								SCGB1A1	ENSG00000149021.2
																								SCGB3A1	ENSG00000161055.3
																								SEC14L3	ENSG00000100012.7
																								SERPINA1	ENSG00000197249.8
																								SERPINB2	ENSG00000197632.4
																								SERPINB4	ENSG00000206073.6
																								SERPINB5	ENSG00000206075.9
																								SERPINB7	ENSG00000166396.8
																								SGK1	ENSG00000118515.7
																								SLC26A2	ENSG00000155850.7
																								SLC39A8	ENSG00000138821.8
																								SLC5A8	ENSG00000256870.2
																								SLIT2	ENSG00000145147.14
																								SPEF1	ENSG00000101222.8
																								SRGN	ENSG00000122862.4
																								SRPX2	ENSG00000102359.5
																								TCN1	ENSG00000134827.3
																								TFCP2L1	ENSG00000115112.7
																								TIMP3	ENSG00000100234.11
																								TIMP4	ENSG00000157150.4
																								TLR2	ENSG00000137462.6
																								TM4SF1	ENSG00000169908.6
																								TMEM178A	ENSG00000152154.6
																								TNC	ENSG00000041982.10
																								TNS3	ENSG00000136205.12
																								TST	ENSG00000128311.9
																								TTC16	ENSG00000167094.11
																								UBD	ENSG00000213886.3
																								UCHL1	ENSG00000154277.8
																								UNC93B1	ENSG00000110057.3
																								UPK1B	ENSG00000114638.3
																								VGLL3	ENSG00000206538.3
																								WNK2	ENSG00000165238.12
																								WNT5B	ENSG00000111186.8
																								XAB2	ENSG00000076924.7
																								ZDHHC1	ENSG00000159714.6
																								ZG16B	ENSG00000162078.7
																								ZNF853	ENSG00000236609.3
ctl vs mix 25								ctl vs mix 50								ctl vs mix 75								ctl vs mix all					ctl vs mixex 25								ctl vs mixex 50								ctl vs mixex 25
																								n=38
gene_name	gene_id	cpm_ctl	cpm_cases	ratio	FDR			gene_name	gene_id	cpm_ctl	cpm_cases	ratio	FDR			gene_name	gene_id	cpm_ctl	cpm_cases	ratio	FDR			gene_name	gene_id						None								None								None
CA12	ENSG00000074410.9	4.81631	19.0864	3.96286	0.00557151			PTPRH	ENSG00000080031.5	1.3295	15.4225	11.6002	0.00848916			LINC00342	ENSG00000232931.1	7.63197	40.0846	5.25219	0.0216741			AGPAT4	ENSG00000026652.9
SAT1	ENSG00000130066.12	512.619	1007.61	1.96562	0.0403855			CEACAM5	ENSG00000105388.10	37.4852	220.923	5.89361	0.0425207			TCN1	ENSG00000134827.3	5.7716	29.8735	5.17594	0.0448763			AP2B1	ENSG00000006125.12
ARRB1	ENSG00000137486.12	35.4893	19.2636	0.542799	0.0354066			ELFN2	ENSG00000166897.9	2.74583	12.7461	4.64198	0.0457164			PTPRH	ENSG00000080031.5	3.78892	18.6346	4.91817	0.0216741			ARRB1	ENSG00000137486.12
								ATP10B	ENSG00000118322.8	3.14814	13.4831	4.28289	0.0457164			CD109	ENSG00000156535.8	7.04946	26.4132	3.74684	0.0366807			ASTN2	ENSG00000148219.12
								CA12	ENSG00000074410.9	7.15475	28.0899	3.92605	0.0178094			CA12	ENSG00000074410.9	10.9163	39.3538	3.60504	0.0216741			ATP10B	ENSG00000118322.8
								CD109	ENSG00000156535.8	4.90731	15.8113	3.22199	0.0457164			SRPX2	ENSG00000102359.5	11.6851	37.0946	3.17452	0.0448763			BHLHE41	ENSG00000123095.5
								MFSD2A	ENSG00000168389.13	11.6996	30.3658	2.59546	0.026221			DPYSL3	ENSG00000113657.8	47.1729	126.959	2.69135	0.0216741			CA12	ENSG00000074410.9
								AGPAT4	ENSG00000026652.9	8.02776	18.4691	2.30065	0.0178094			MFSD2A	ENSG00000168389.13	15.293	32.7142	2.13917	0.0366807			CD109	ENSG00000156535.8
								RP1-140K8.5	ENSG00000260604.1	12.9712	23.6931	1.82658	0.0425207			FHOD1	ENSG00000135723.8	11.8334	24.52	2.0721	0.0448763			CDH26	ENSG00000124215.12
								GPT2	ENSG00000166123.9	19.3181	33.1065	1.71375	0.0364268			RP11-192H23.4	ENSG00000258472.3	13.1394	26.9013	2.04737	0.0366807			CEACAM5	ENSG00000105388.10
								GALNT7	ENSG00000109586.7	46.9221	78.7751	1.67885	0.0425207			SERPINB8	ENSG00000166401.9	11.5988	22.009	1.89752	0.0366807			CLU	ENSG00000120885.14
								KLHL6	ENSG00000172578.7	98.3376	158.112	1.60785	0.0425207			GPT2	ENSG00000166123.9	22.9823	37.4491	1.62947	0.0216741			DPP4	ENSG00000197635.5
								CDH26	ENSG00000124215.12	54.2429	87.0084	1.60405	0.0457164			SDK1	ENSG00000146555.14	96.4063	63.4657	0.658315	0.0313589			DPYSL3	ENSG00000113657.8
								SAMD15	ENSG00000100583.4	21.2134	32.9826	1.5548	0.0457164			SLC41A1	ENSG00000133065.6	82.0991	53.4419	0.650944	0.0267565			EFNB3	ENSG00000108947.4
								AP2B1	ENSG00000006125.12	144.792	217.452	1.50183	0.0457164			LRPAP1	ENSG00000163956.6	116.774	74.6978	0.63968	0.0470503			ELFN2	ENSG00000166897.9
								BHLHE41	ENSG00000123095.5	46.7338	28.4757	0.609317	0.0425207			ARRB1	ENSG00000137486.12	45.0483	28.4769	0.632143	0.00710604			EPHX1	ENSG00000143819.8
								SNTB1	ENSG00000172164.9	101.28	53.0196	0.523497	0.0364268			EFNB3	ENSG00000108947.4	56.3583	35.2457	0.625386	0.0448763			FHOD1	ENSG00000135723.8
								DPP4	ENSG00000197635.5	24.2405	7.73837	0.319233	0.0425207			ITM2C	ENSG00000135916.11	70.8171	41.7891	0.590098	0.0421892			FXYD6	ENSG00000137726.11
																ZNF703	ENSG00000183779.5	70.4032	41.1328	0.584246	0.0448091			GALNT7	ENSG00000109586.7
																EPHX1	ENSG00000143819.8	842.253	488.33	0.57979	0.0286105			GPT2	ENSG00000166123.9
																SCARA3	ENSG00000168077.8	91.1289	48.3817	0.530916	0.0286105			ITM2C	ENSG00000135916.11
																ASTN2	ENSG00000148219.12	69.5756	33.9243	0.487589	0.0202298			KLHL6	ENSG00000172578.7
																CLU	ENSG00000120885.14	2292.77	950.402	0.414521	0.00240769			LINC00342	ENSG00000232931.1
																FXYD6	ENSG00000137726.11	15.6057	4.16971	0.267191	0.00765084			LRPAP1	ENSG00000163956.6
																								MFSD2A	ENSG00000168389.13
																								PTPRH	ENSG00000080031.5
																								RP11-192H23.4	ENSG00000258472.3
																								RP1-140K8.5	ENSG00000260604.1
																								SAMD15	ENSG00000100583.4
																								SAT1	ENSG00000130066.12
																								SCARA3	ENSG00000168077.8
																								SDK1	ENSG00000146555.14
																								SERPINB8	ENSG00000166401.9
																								SLC41A1	ENSG00000133065.6
																								SNTB1	ENSG00000172164.9
																								SRPX2	ENSG00000102359.5
																								TCN1	ENSG00000134827.3
																								ZNF703	ENSG00000183779.5
