# Supplementary material for: Gender specific airway gene expression in COPD sub-phenotypes supports a role of mitochondria and of different types of leukocytes
Source: Sci Rep. 2021 Jun 18;11:12848. doi: 10.1038/s41598-021-91742-x (PMC8213687; doi:10.1038/s41598-021-91742-x)
Supplement: Supplementary file 5 — Supplementary Table S4D. [file 41598_2021_91742_MOESM5_ESM.xlsx]

## Sheet: E_Eex_males
FDR values for all E+Eex DEGs
Question: do the DEGs for E+Eex have a slightly lower p-value in E as compared to A, for instance, due to higher power in E
	comparisons with a FDR value that is substantially lower for E compared to A							relevant FDR values with a borderline difference of E and A
genes significant for A are below the cut-off of 10 cpm or 1.5 fold increase: example D7: delta cpm 6.6, fold 1.35
		A 25% fem	A 50% fem	A 75% fem	Aex 25% fem	Aex 50% fem	Aex 75% fem	E 25% fem	E 50% fem	E 75% fem	Eex 25% fem	Eex 50% fem	Eex 75% fem	A/E 25	A/E 50	A/E 75	Aex/Eex 25	Aex/Eex 50	Aex/Eex 75	FDR < 10 fold higher in A
																				is E just significant and A just not significant?
ADAM28	ENSG00000042980.8	0.0803894	0.0336633	0.222233	0.336458	0.154505	0.362385	1.82357e-06	3.45808e-05	0.00731317	0.00466745	0.00109528	0.0550163	44083.4	973.469	30.3881	72.086	141.065	6.58685
ADH1C	ENSG00000248144.1	0.134228	0.1973	0.952627	0.260116	0.43779	0.677978	0.000276536	0.000204449	0.00371514	0.0846697	0.105134	0.14708	485.393	965.035	256.417	3.07213	4.1641	4.60958
AKR1C2	ENSG00000151632.11	0.0319055	0.0307492	0.189005	0.0928786	0.164834	0.225008	0.00571863	0.00278413	0.0162307	0.0875777	0.0142967	0.0358931	5.57923	11.0445	11.6449	1.06053	11.5295	6.26885
BAIAP3	ENSG00000007516.9	0.796965	0.572861	0.390564	0.93147	0.886662	0.591799	0.4627	0.0328334	0.0683671	0.531034	0.070985	0.0116023	1.72242	17.4475	5.71275	1.75407	12.4908	51.0069
CSF3R	ENSG00000119535.13	0.214286	0.0627524	0.0604176	0.406921	0.766549	0.826606	0.00282941	0.000387395	0.00607549	0.0919434	0.0207939	0.0811103	75.7355	161.985	9.94448	4.42578	36.8641	10.1911
CTXN1	ENSG00000178531.4	0.228254	0.236812	0.130575	0.433014	0.471902	0.107167	0.524087	0.825116	0.863792	0.785057	0.884565	0.0465992	0.435528	0.287005	0.151164	0.551571	0.533485	2.29976	y
CXCL1	ENSG00000163739.4	0.103729	0.192762	0.152618	0.336402	0.489864	0.410415	0.0708393	0.0661981	0.00622793	0.320737	0.478291	0.0971456	1.46429	2.91189	24.5054	1.04884	1.0242	4.22474
DNAH5	ENSG00000039139.8	0.410061	0.210043	0.244555	0.782052	0.612798	0.834054	0.00329857	0.0102531	0.0259107	0.0370615	0.152919	0.203187	124.315	20.4859	9.43835	21.1014	4.00733	4.10486
GBP2	ENSG00000162645.8	0.263734	0.176432	0.0561393	0.510995	0.645359	0.699603	0.822158	0.0924348	0.000693601	0.945038	0.38599	0.0322545	0.320782	1.90872	80.9389	0.540713	1.67196	21.6901
GPR97	ENSG00000182885.12	0.145835	0.0339985	0.231469	0.417668	0.380816	0.871157	0.000427316	0.000357817	0.00288389	0.0622955	0.00935586	0.0280508	341.281	95.0165	80.2628	6.70463	40.7034	31.0564
HBB	ENSG00000244734.1	0.114198	0.282499	0.292886	0.287636	0.444722	0.401516	0.123437	0.0195946	0.0194024	0.48383	0.855753	0.133074	0.925147	14.4172	15.0954	0.594498	0.519685	3.01723
HCAR3	ENSG00000255398.2	0.598259	0.431497	0.0918894	0.940321	0.714486	0.790589	0.0973063	0.0129786	0.0282572	0.317705	0.0599574	0.0437873	6.14821	33.2467	3.25189	2.95973	11.9166	18.0552
HCLS1	ENSG00000180353.6	0.0193805	0.00275341	0.00698282	0.144094	0.324724	0.409503	0.00688511	0.000125821	6.56121e-05	0.114031	0.0135273	0.0146126	2.81484	21.8836	106.426	1.26364	24.0051	28.024
IFITM2	ENSG00000185201.11	0.588422	0.710844	0.0556797	0.755592	0.531708	0.848076	0.126806	0.00548788	0.00268608	0.043555	0.0121227	0.0310252	4.64034	129.53	20.729	17.348	43.8606	27.335
IGFBP5	ENSG00000115461.4	0.017786	0.000641405	0.00670531	0.256881	0.119358	0.152687	0.0188499	0.143312	0.086055	0.0266276	0.458442	0.486216	0.943559	0.00447559	0.0779189	9.64718	0.260357	0.314032	y
IGHA1	ENSG00000211895.3	0.345219	0.141343	0.746771	0.47528	0.321891	0.864052	0.80454	0.762621	0.0473036	0.84779	0.468402	0.199062	0.429088	0.185339	15.7867	0.56061	0.68721	4.34062
ITGAX	ENSG00000140678.12	0.00406831	0.0311432	0.191285	0.0885036	0.302373	0.968301	0.0279427	0.00708382	0.0124261	0.337514	0.0194102	0.0485406	0.145595	4.39638	15.3938	0.262222	15.578	19.9483
J01415.23	ENSG00000211459.2	0.425174	0.0454059	0.0349968	0.572956	0.198853	0.650764	0.17995	0.00534967	0.000599611	0.0817919	0.043103	0.0341504	2.36274	8.4876	58.3658	7.00505	4.61344	19.0558
JOSD2	ENSG00000161677.7	0.557135	0.161909	0.271612	0.619891	0.296758	0.206449	0.857167	1	0.720765	0.470888	0.414076	0.0206091	0.649972	0.161909	0.376838	1.31643	0.716674	10.0173
KAL1	ENSG00000011201.6	0.067482	0.00185197	0.0608828	0.639162	0.300974	0.634883	0.0493825	0.000570073	0.0163574	0.281088	0.0141792	0.0547761	1.36652	3.24865	3.72205	2.27389	21.2264	11.5905
LCN2	ENSG00000148346.7	0.332506	0.130436	0.179458	0.174625	0.353543	0.977854	0.11175	0.00611481	0.00170795	0.216001	0.02864	0.0433133	2.97545	21.3312	105.073	0.808445	12.3444	22.5763
LPCAT1	ENSG00000153395.5	0.0341794	0.038281	0.040806	0.266035	0.257069	0.754383	0.000289971	9.4101e-06	0.000347718	0.0451359	0.00199294	0.0341504	117.872	4068.08	117.354	5.89408	128.99	22.09
MARCKSL1	ENSG00000175130.6	0.0366517	0.0800557	0.0578116	0.521085	0.4313	0.954489	0.0120394	0.00764773	0.0146209	0.629798	0.0413643	0.125229	3.0443	10.4679	3.95402	0.827383	10.4269	7.62195
MIR4485	ENSG00000210082.2	0.658544	0.472221	0.10136	0.838596	0.70466	0.968301	0.390335	0.0339505	0.00455649	0.0415643	0.0504533	0.026779	1.68713	13.9091	22.2453	20.1759	13.9666	36.159
MNDA	ENSG00000163563.7	0.0834849	0.111524	0.221194	0.278824	0.450328	1	0.0707601	0.0284487	0.00288911	0.597505	0.229618	0.0426791	1.17983	3.92016	76.5614	0.466647	1.96121	23.4307
MT-ATP6	ENSG00000198899.2	0.899285	1	0.357247	0.956405	0.758756	0.440366	0.101664	0.0309172	0.0574419	0.0885703	0.0224727	0.0835281	8.84566	32.3444	6.21927	10.7983	33.7634	5.27207
MT-CO1	ENSG00000198804.2	0.945711	0.95004	0.279316	0.918522	0.562928	0.73687	0.303364	0.0491233	0.00550636	0.116449	0.0457964	0.0192309	3.11741	19.3399	50.7261	7.88774	12.292	38.317
MT-CO2	ENSG00000198712.1	0.941666	0.947583	0.340506	0.626491	0.713558	0.515818	0.122569	0.0577988	0.00123549	0.0222473	0.0433533	0.0341723	7.68272	16.3945	275.603	28.1604	16.4591	15.0946
MT-CO3	ENSG00000198938.2	0.808739	0.761708	0.113205	0.871044	0.660024	0.579209	0.0246823	0.019482	0.0035148	0.0427312	0.0369665	0.0264638	32.7659	39.0979	32.208	20.3843	17.8546	21.8868
MT-ND1	ENSG00000198888.2	0.853076	0.927958	0.054406	0.92187	0.971141	0.832753	0.0249228	0.00662949	0.00474158	0.0313945	0.00835882	0.0341504	34.2288	139.974	11.4743	29.364	116.182	24.3849
MT-ND2	ENSG00000198763.3	0.44238	0.770091	0.493484	0.77004	0.736663	0.813154	0.0388419	0.0168047	0.0116803	0.0348822	0.0609749	0.0621988	11.3892	45.8259	42.2492	22.0754	12.0814	13.0735
MTND2P28	ENSG00000225630.1	0.685783	0.632837	0.707331	1	0.606154	0.691818	0.118067	0.139796	0.0156083	0.0603674	0.0573707	0.0436879	5.80843	4.52685	45.3175	16.5652	10.5656	15.8355
MT-ND3	ENSG00000198840.2	0.830814	1	0.408355	0.800468	0.839499	0.767883	0.520702	0.0910458	0.00456274	0.152923	0.0978176	0.0192309	1.59557	10.9835	89.4976	5.23446	8.58229	39.9297
MT-ND5	ENSG00000198786.2	0.681618	0.874316	0.334782	0.820102	0.726902	0.832255	0.273027	0.0649258	0.0398356	0.365918	0.0396588	0.0437873	2.49652	13.4664	8.40407	2.24122	18.3289	19.0068
MUC15	ENSG00000169550.8	0.0984329	0.0085614	0.194379	0.758392	0.193091	0.486552	0.000465439	0.0014464	0.542011	0.0313749	0.0448469	0.0351717	211.484	5.91912	0.358625	24.1719	4.30557	13.8336
NSUN7	ENSG00000179299.12	0.188229	0.705073	0.224929	0.961446	0.854972	0.977854	0.00133798	0.301438	0.617417	0.0168377	0.33094	0.594731	140.681	2.33903	0.364307	57.1006	2.58347	1.6442
NTS	ENSG00000133636.5	0.358015	0.156293	0.301298	0.469817	0.368221	0.653465	0.0342097	0.00101886	0.0032041	0.336349	0.0480741	0.163393	10.4653	153.399	94.035	1.39681	7.65944	3.99936
PER3	ENSG00000049246.9	0.303519	0.0393545	0.270586	0.450533	0.798287	0.719172	0.00327678	9.01703e-05	9.9489e-05	0.10597	0.00369734	0.035399	92.6272	436.447	2719.76	4.25153	215.908	20.3162
PTAFR	ENSG00000169403.7	0.0121466	0.0350148	0.0153156	0.142592	0.590864	1	0.000658769	0.00206945	0.000181592	0.0114896	0.0270779	0.0192309	18.4383	16.9198	84.3404	12.4105	21.8208	51.9998
RNA28S5	ENSG00000226958.1	0.971591	0.513787	0.62621	0.9353	0.737866	1	1	0.0862234	0.0461973	0.721109	0.276715	0.237352	0.971591	5.95879	13.5551	1.29703	2.66652	4.21315
RNASE1	ENSG00000129538.9	0.113932	0.360366	0.586798	0.745493	0.665043	0.923398	0.157382	0.111112	0.0430701	0.200558	0.38319	0.188698	0.723922	3.24328	13.6243	3.7171	1.73554	4.89352
RP5-857K21.10	ENSG00000248527.1	1	0.547896	0.911788	0.87555	0.582535	0.586807	0.487974	0.224085	0.0657734	0.0383801	0.0856389	0.0582439	2.04929	2.44504	13.8626	22.8126	6.80222	10.075
RP5-857K21.11	ENSG00000198744.5	0.697481	0.320624	0.636172	0.538333	0.415879	0.538945	0.735648	0.286996	0.279298	0.0304389	0.122114	0.185153	0.948118	1.11717	2.27775	17.6857	3.40566	2.9108
S100A8	ENSG00000143546.5	0.0559832	0.0852707	0.237772	0.238933	0.444487	0.960868	0.0128607	0.0269081	0.00324985	0.183718	0.217891	0.060644	4.35304	3.16896	73.164	1.30054	2.03995	15.8444
SELL	ENSG00000188404.4	0.102782	0.169289	0.212011	0.325956	0.509885	0.491899	0.00124472	0.000420865	0.000704044	0.179693	0.079069	0.0348693	82.5747	402.241	301.134	1.81396	6.44861	14.1069
SLITRK6	ENSG00000184564.8	0.101636	0.0961728	0.149676	0.946707	0.591064	0.72336	0.00439892	0.000258479	0.0889375	0.0664852	0.0319159	0.0507924	23.1047	372.071	1.68294	14.2394	18.5194	14.2415
STEAP4	ENSG00000127954.8	0.0864384	0.263462	0.0468707	0.425447	0.809413	0.308908	0.00010601	0.0571351	0.18969	0.0263391	0.207023	0.243857	815.376	4.61122	0.247091	16.1527	3.90977	1.26676
TIMP1	ENSG00000102265.7	0.128927	0.459401	0.596521	0.445523	1	0.833902	0.346551	0.00758076	0.0980136	0.00585761	0.0234645	0.148345	0.372029	60.6009	6.0861	76.0588	42.6175	5.62137
TMEM176B	ENSG00000106565.12	0.347606	1	0.609967	0.414453	0.747229	0.883405	0.233099	0.290268	0.0038802	0.379989	0.672908	0.0484374	1.49124	3.4451	157.2	1.0907	1.11045	18.2381
TMSB10	ENSG00000034510.4	0.0222967	0.0137513	0.0361644	0.167385	0.379818	0.487105	0.00020995	8.75633e-06	0.000168657	0.00315618	0.00783769	0.0192309	106.2	1570.44	214.425	53.034	48.4605	25.3294
UGT2A1	ENSG00000173610.6	0.135152	0.083913	0.14057	0.376559	0.304825	0.309404	0.0330402	0.000474011	0.0428302	0.363954	0.204046	0.116995	4.09052	177.027	3.28203	1.03463	1.4939	2.6446

## Sheet: E_Eex_females
FDR values for all E+Eex DEGs
Question: do the DEGs for E+Eex have a slightly lower p-value in E as compared to A, for instance, due to higher power in E
	comparisons with a FDR value that is substantially lower for E compared to A							relevant FDR values with a borderline difference of E and A
		A 25% fem	A 50% fem	A 75% fem	Aex 25% fem	Aex 50% fem	Aex 75% fem	E 25% fem	E 50% fem	E 75% fem	Eex 25% fem	Eex 50% fem	Eex 75% fem	A/E 25	A/E 50	A/E 75	Aex/Eex 25	Aex/Eex 50	Aex/Eex 75	FDR < 10 fold higher in A
																				is E just significant and A just not significant?
ADH1C	ENSG00000248144.1	0.947521	0.813975	0.440402	0.99462	0.772188	0.634349	0.118389	0.0052461	0.0172228	0.155983	0.0265715	0.0862547	8.00347	155.158	25.5709	6.37647	29.0608	7.35437
ADPRHL2	ENSG00000116863.9	0.727429	0.438269	0.265512	0.955269	0.433921	0.501486	0.27281	0.158931	0.0494044	0.50499	0.331619	0.13982	2.66643	2.75761	5.37425	1.89166	1.30849	3.58665	y
ANKRD18A	ENSG00000180071.12	0.462202	0.284042	0.203379	0.533734	0.407336	0.547213	0.155641	0.186624	0.0280304	0.480601	0.38244	0.107363	2.96967	1.522	7.25566	1.11056	1.0651	5.09683	y
BIRC3	ENSG00000023445.8	0.309763	0.421196	0.366089	0.797652	0.937174	0.998595	0.25413	0.0716876	0.0188348	0.382286	0.22745	0.0476824	1.21892	5.87544	19.4368	2.08653	4.12036	20.9426
C11orf92	ENSG00000196167.5	0.57197	0.233975	0.202536	0.785181	0.581796	0.928046	0.00600462	0.00809103	0.000295376	0.0149836	0.00908917	0.0106846	95.255	28.9178	685.689	52.4026	64.0098	86.8584
C14orf132	ENSG00000227051.4	0.352118	0.0521305	0.058561	0.547138	0.460298	0.795332	0.0582159	0.0112479	0.000879043	0.131094	0.03096	0.00401207	6.04849	4.6347	66.6191	4.17362	14.8675	198.235
C2orf40	ENSG00000119147.5	0.140925	0.271178	0.288298	0.415118	0.405583	0.510945	0.191379	0.0206279	0.258884	0.416415	0.112478	0.621389	0.736365	13.1461	1.11362	0.996885	3.60589	0.822264
CCNA1	ENSG00000133101.4	0.690994	0.565578	0.980583	0.73528	0.483348	0.506849	0.00624728	0.00456551	0.0246467	0.0109063	0.00705022	0.0915883	110.607	123.881	39.7855	67.4181	68.5578	5.534
CD44	ENSG00000026508.11	0.217364	0.204138	0.383169	0.422723	0.400753	0.487579	0.00110281	0.00432063	0.00960989	0.00363136	0.020157	0.405247	197.1	47.2473	39.8724	116.409	19.8816	1.20317
CDC20B	ENSG00000164287.8	0.995862	0.938211	0.268731	0.208386	0.307145	0.381728	0.0214304	0.000273459	0.00451232	0.000347719	0.00179781	0.0161742	46.4696	3430.9	59.5549	599.296	170.844	23.6011
CEACAM6	ENSG00000086548.8	0.238781	0.0562146	0.0804409	0.243283	0.289753	0.443763	0.00012545	0.00742337	0.0658117	0.00679644	0.019349	0.141826	1903.4	7.57265	1.22229	35.7957	14.9751	3.12892
CELF2	ENSG00000048740.11	0.784315	0.607431	0.917172	0.484038	0.586704	0.737879	0.0136947	0.000219697	0.00134025	0.0617745	0.00274085	0.0146991	57.2713	2764.86	684.329	7.83556	214.059	50.199
CLU	ENSG00000120885.14	0.156837	0.405223	0.250614	0.488481	0.518728	0.383854	0.00522477	0.00483047	0.0167437	0.0263888	0.0761154	0.0970196	30.018	83.8891	14.9677	18.5109	6.81502	3.95646
CPA3	ENSG00000163751.3	0.362071	0.21442	0.91984	0.806958	0.670461	0.922876	0.0137433	0.0416267	0.175245	0.0370313	0.0151515	0.130226	26.3452	5.15102	5.24887	21.7912	44.2506	7.08675
CYP27A1	ENSG00000135929.4	0.200936	0.0978411	0.283469	0.120538	0.334197	0.461893	0.00353058	0.00804782	0.316399	0.035441	0.042622	0.285232	56.913	12.1575	0.895924	3.4011	7.84096	1.61936
CYP2A13	ENSG00000197838.4	0.372711	0.181757	0.280493	0.69916	0.468809	0.476939	0.0207218	0.0220998	0.011239	0.076966	0.0664546	0.100645	17.9864	8.22435	24.9572	9.08401	7.05457	4.73883
EMP1	ENSG00000134531.5	0.399951	0.847182	0.50248	0.227749	0.317314	0.463129	0.142647	0.0221919	0.00659362	0.151365	0.0682034	0.0273126	2.80378	38.1753	76.2071	1.50463	4.65246	16.9566
EPHX1	ENSG00000143819.8	0.357271	0.287502	0.24084	0.632587	0.335474	0.313486	0.013428	0.00652616	0.0481742	0.0622702	0.18558	0.19835	26.6065	44.0539	4.99935	10.1587	1.8077	1.58047
EPS8L1	ENSG00000131037.10	0.369244	0.568661	0.488176	0.741768	0.485315	0.61724	0.00998961	0.00237163	0.00504862	0.00243674	0.00499709	0.0266755	36.9628	239.776	96.6949	304.41	97.1193	23.1388
FABP6	ENSG00000170231.11	0.232317	0.307283	0.360933	0.7394	0.696597	0.669725	0.116912	0.000450031	0.0749262	0.228333	0.00914802	0.166233	1.98712	682.803	4.81718	3.23825	76.1474	4.02883
FGFBP1	ENSG00000137440.3	0.0723559	0.00971542	0.0561018	0.0532868	0.139012	0.338088	3.73829e-07	1.1853e-05	1.70597e-08	7.17081e-06	0.000192176	1.04199e-06	193554	819.658	3.28855e+06	7431.06	723.356	324464
FHOD3	ENSG00000134775.10	0.233483	0.0803075	0.243658	0.548603	0.335474	0.461893	0.0622562	0.000849978	7.30778e-05	0.216007	0.0103483	0.000651371	3.75036	94.4818	3334.23	2.53975	32.4182	709.11
FKBP5	ENSG00000096060.9	0.552889	0.311724	0.460472	0.669804	0.861236	0.816993	0.473538	0.000465283	0.000132571	0.176405	0.00446216	0.00118684	1.16757	669.967	3473.41	3.79697	193.009	688.379
GPRC5A	ENSG00000013588.5	0.427393	0.139526	0.158136	0.186484	0.352156	0.43925	3.54297e-05	8.70499e-05	0.00349202	0.00044312	0.00257378	0.0132632	12063.1	1602.82	45.285	420.844	136.824	33.118
GRAMD2	ENSG00000175318.7	0.578203	0.711355	0.1919	0.72591	0.656504	0.74666	0.481036	0.401791	0.00765696	0.402406	0.692582	0.0237254	1.202	1.77046	25.0622	1.80392	0.947907	31.4709
GSN	ENSG00000148180.10	0.726569	0.450065	0.131707	0.983491	0.698565	0.385519	0.0171352	0.0293427	0.00144509	0.0301029	0.0142195	0.00263222	42.4022	15.3383	91.1407	32.6709	49.1272	146.461
GSTA2	ENSG00000244067.1	0.683314	0.500699	0.43375	0.75963	0.564421	0.453185	0.0209251	0.00992263	0.0188348	0.0450355	0.0501793	0.00401207	32.6552	50.4603	23.0292	16.8674	11.2481	112.955
HCAR2	ENSG00000182782.7	0.819475	0.316292	0.462429	0.751334	0.712256	0.781942	0.741162	0.0150396	0.0187165	0.803092	0.282281	0.0461516	1.10566	21.0306	24.707	0.935552	2.52321	16.9429
HHLA2	ENSG00000114455.9	0.338583	0.461485	0.756232	0.578544	0.360488	0.662795	0.0113147	0.000198128	0.000230878	0.05659	0.00268271	0.0516059	29.924	2329.22	3275.46	10.2234	134.375	12.8434
HIST1H2BK	ENSG00000197903.6	0.637532	0.642722	0.482872	0.788362	0.914778	0.994986	0.116691	0.0490806	0.0547581	0.219154	0.0238227	0.00989547	5.46342	13.0952	8.81827	3.59729	38.3994	100.55
HLA-H	ENSG00000206341.6	0.345116	0.222992	0.893907	0.544955	0.566384	0.990828	0.57495	0.352061	0.808161	0.75695	0.916197	0.0270061	0.600255	0.633389	1.1061	0.719935	0.61819	36.6891
HSD17B13	ENSG00000170509.7	0.295045	0.0917322	0.154234	0.600428	0.371717	0.398844	0.0375044	0.0146981	0.00285138	0.181673	0.0830026	0.0213826	7.86695	6.24107	54.091	3.30499	4.47838	18.6527
IGFBP3	ENSG00000146674.9	0.0166855	0.0610116	0.222085	0.182242	0.375416	0.624674	0.089438	0.00533441	0.00395368	0.00876546	0.0103199	0.0115298	0.18656	11.4374	56.1717	20.7909	36.3777	54.179
ITGAX	ENSG00000140678.12	0.631073	1	0.916032	0.978059	0.940834	0.893816	0.61214	0.918609	0.0332706	0.794473	0.692126	0.534436	1.03093	1.0886	27.5328	1.23108	1.35934	1.67245
KCNE3	ENSG00000175538.6	0.193526	0.0989532	0.121847	0.178712	0.228997	0.437078	0.000418992	0.00326283	0.0181928	0.0354688	0.0490466	0.126043	461.885	30.3274	6.69756	5.03858	4.66898	3.46771
KLF4	ENSG00000136826.9	0.982491	0.206986	0.230254	0.139777	0.289753	0.513908	0.000177785	0.00116981	0.0438487	0.00386599	0.0207578	0.0966818	5526.27	176.939	5.25109	36.1556	13.9588	5.31545
KLHL6	ENSG00000172578.7	0.288464	0.257051	0.503999	0.253077	0.336215	0.319327	0.00624728	0.130403	0.0570398	0.0558011	0.311433	0.153877	46.1744	1.9712	8.83592	4.53534	1.07957	2.07521
KRT23	ENSG00000108244.12	0.196277	0.0551109	0.0949422	0.907753	0.718603	0.617144	0.000138107	4.75138e-05	0.00043938	2.52451e-05	0.000428447	0.0258844	1421.19	1159.89	216.082	35957.6	1677.22	23.8423
LPAR3	ENSG00000171517.5	0.112881	0.0273146	0.285033	0.461208	0.432481	0.7048	5.1468e-05	0.000103478	6.32169e-05	0.000154324	0.000834127	0.000130663	2193.23	263.966	4508.81	2988.58	518.483	5394.05
LTF	ENSG00000012223.7	0.222692	0.269775	0.351023	0.652538	0.602711	0.553098	0.0646366	0.0319743	0.0426165	0.169195	0.144013	0.128921	3.44529	8.43727	8.23681	3.85671	4.18511	4.29022	y
MAOB	ENSG00000069535.11	0.155367	0.0806879	0.072043	0.554981	0.300349	0.40035	0.000466187	7.89246e-05	5.63018e-05	0.00793007	0.00317105	0.000936871	333.272	1022.34	1279.59	69.9844	94.716	427.327
MICAL1	ENSG00000135596.13	0.972337	0.683944	0.807714	0.772464	0.395814	0.481826	0.345111	0.433985	0.0469056	0.478233	0.535584	0.0916167	2.81746	1.57596	17.22	1.61524	0.739033	5.25915
MIPOL1	ENSG00000151338.13	0.51581	0.487724	0.692317	0.958674	0.907615	0.9745	0.0115374	0.174616	0.199855	0.0159117	0.157159	0.200483	44.7076	2.79311	3.46409	60.2495	5.77515	4.86077
MSLN	ENSG00000102854.9	0.144819	0.351438	0.488176	0.425388	0.401133	0.482368	0.0257422	0.00868142	0.0892793	0.0143831	0.0338652	0.0528252	5.62574	40.4816	5.46797	29.5756	11.845	9.13141
MTND1P23	ENSG00000225972.1	0.855067	0.803849	0.860906	0.72004	0.757742	0.821961	0.203206	0.197957	0.436989	0.0361389	0.0876744	0.309938	4.20788	4.06073	1.97009	19.9242	8.64268	2.65202
MT-ND2	ENSG00000198763.3	0.203893	0.191178	0.802349	0.748776	0.796301	0.911018	0.038447	0.104754	0.329442	0.0564672	0.139594	0.247204	5.30323	1.82502	2.43548	13.2604	5.70439	3.68529
MTND2P28	ENSG00000225630.1	0.394134	0.772138	0.651328	0.815473	0.927478	0.890294	0.0800925	0.104886	0.139463	0.0358429	0.140003	0.101919	4.92098	7.36166	4.67024	22.7513	6.62471	8.73535
MUC15	ENSG00000169550.8	0.44913	0.493654	0.243067	0.703586	0.537859	0.91712	0.049986	0.000247851	0.00343334	0.182076	0.00338742	0.0430664	8.98511	1991.74	70.7961	3.86424	158.781	21.2955
MUC4	ENSG00000145113.17	0.406079	0.165431	0.0761227	0.544038	0.354871	0.36665	0.0572327	0.011877	0.00899415	0.197871	0.0484201	0.00441109	7.09522	13.9287	8.46358	2.74946	7.32899	83.1201
MUC5AC	ENSG00000215182.6	0.164096	0.147228	0.422508	0.44994	0.472431	0.869009	0.0680892	0.14921	0.194163	0.183766	0.0305087	0.189097	2.41002	0.98672	2.17605	2.44844	15.4851	4.59557
MYADM	ENSG00000179820.11	0.895426	0.259064	0.0561018	0.124057	0.122095	0.313486	8.4023e-05	0.00100459	8.76419e-06	0.000777555	0.00563979	3.92207e-05	10656.9	257.879	6401.25	159.548	21.6488	7992.87
OSBPL6	ENSG00000079156.12	0.158694	0.474858	0.517319	0.366836	0.460432	0.551338	0.000142387	9.21364e-05	0.00219857	0.00124534	0.00115756	0.0316587	1114.52	5153.85	235.298	294.567	397.761	17.4151
PRDX5	ENSG00000126432.9	0.543159	0.169601	0.236642	0.586844	0.433921	0.384604	0.0353689	0.0512758	0.122622	0.149888	0.755231	0.532164	15.3569	3.30762	1.92986	3.91523	0.574554	0.722717
PROS1	ENSG00000184500.10	0.376272	0.612152	0.571712	0.710998	0.464987	0.602714	0.0251959	0.000168846	1.75023e-07	0.0541293	0.00172327	1.04142e-05	14.9338	3625.51	3.26649e+06	13.1352	269.828	57874.1
PTGFR	ENSG00000122420.5	0.452728	0.107911	0.166068	0.775688	0.501406	0.395148	0.0648663	9.21364e-05	4.36642e-05	0.215041	0.00040893	0.000208164	6.9794	1171.21	3803.3	3.60716	1226.14	1898.25
RAPGEFL1	ENSG00000108352.6	0.674911	0.0498461	0.204223	0.35845	0.455224	0.459663	0.108347	0.00509813	0.0122879	0.105979	0.021313	0.0186207	6.22917	9.77732	16.6198	3.38227	21.359	24.6856
RNASE1	ENSG00000129538.9	0.736037	0.720742	0.862108	0.755929	0.886648	0.938745	0.0306419	0.0102115	0.19285	0.105063	0.145921	0.316507	24.0206	70.5814	4.47036	7.19502	6.07622	2.96596
RNF145	ENSG00000145860.5	5.91107e-05	0.00445514	0.0995607	0.0772488	0.242134	0.408776	0.00012931	7.07843e-06	2.10078e-05	0.000347719	7.88447e-05	0.000490301	0.457123	629.397	4739.22	222.159	3071.03	833.724
S100A16	ENSG00000188643.5	0.242777	0.0917322	0.0926411	0.620018	0.303158	0.383854	0.00138606	4.75138e-05	0.00330971	0.00234376	0.00102019	0.024948	175.157	1930.65	27.9907	264.54	297.157	15.3862
S100A2	ENSG00000196754.5	0.176748	0.199751	0.139795	0.703586	0.472629	0.449048	0.0724583	0.0954714	0.011601	0.0832381	0.176837	0.0373388	2.4393	2.09226	12.0503	8.4527	2.67268	12.0263
SCGB1A1	ENSG00000149021.2	0.489623	0.241063	0.56644	0.710998	0.543381	0.535698	0.00574102	0.0025442	0.0487785	0.0914586	0.0335376	0.0427672	85.2851	94.75	11.6125	7.77398	16.2022	12.5259
SERPINB2	ENSG00000197632.4	0.824688	0.401937	0.301906	0.241387	0.29172	0.479322	0.0814966	0.00169122	0.00424776	0.020788	0.00495192	0.00118684	10.1193	237.662	71.0743	11.6119	58.9106	403.865
SGK1	ENSG00000118515.7	0.397594	0.333702	0.263534	0.789249	0.911371	0.787057	0.242408	0.00475983	0.0205986	0.379922	0.0102814	0.0638685	1.64018	70.1079	12.7938	2.0774	88.643	12.3231
SNTB1	ENSG00000172164.9	0.195102	0.131182	0.0430869	0.710998	0.440323	0.529813	0.0171097	0.000143114	4.50062e-06	0.0841976	0.00274085	0.000115917	11.403	916.62	9573.54	8.44439	160.652	4570.61
ST8SIA4	ENSG00000113532.7	0.930066	0.857863	0.982837	0.995375	0.917013	0.866328	0.0731311	0.0196838	0.000302606	0.181413	0.0553018	0.00232516	12.7178	43.5822	3247.91	5.4868	16.582	372.589
STEAP4	ENSG00000127954.8	0.98229	0.409951	0.274941	0.985173	0.752884	0.735852	0.247559	0.0554757	0.0323378	0.369056	0.042891	0.0389602	3.9679	7.38974	8.50214	2.66944	17.5534	18.8873
SUSD4	ENSG00000143502.9	0.71304	0.343413	0.280493	0.761138	0.566758	0.640203	0.00060983	0.00120499	0.364038	0.00364756	0.0381947	0.409038	1169.24	284.991	0.770503	208.67	14.8386	1.56514
TGM2	ENSG00000198959.7	0.878768	0.444695	0.757893	0.893051	0.585992	0.693432	0.080102	0.0842288	0.232977	0.170305	0.0462642	0.355295	10.9706	5.2796	3.25307	5.24382	12.6662	1.95171
TMEM45A	ENSG00000181458.6	0.613754	0.863835	0.541348	0.932432	0.970141	0.698506	0.00531363	0.036166	0.0403985	0.0620373	0.0444358	0.138394	115.506	23.8853	13.4002	15.0302	21.8324	5.04721
TPSAB1	ENSG00000172236.11	0.573846	0.62282	0.797982	0.791345	0.842958	0.724427	0.0523833	0.219502	0.0407203	0.113883	0.0540377	0.0361475	10.9548	2.83743	19.5966	6.94877	15.5995	20.0408
TPSB2	ENSG00000197253.8	0.935222	0.641046	0.926676	0.737129	0.855096	0.751403	0.152785	0.109087	0.0435582	0.172102	0.0547615	0.0713619	6.12115	5.87647	21.2744	4.2831	15.6149	10.5295
TSC22D3	ENSG00000157514.12	0.997931	0.755282	0.905039	0.913458	0.674696	0.681353	0.880867	0.00170143	0.000763813	0.949312	0.104989	0.00844357	1.1329	443.911	1184.9	0.962231	6.42633	80.6948
