# Supplementary material for: Gender specific airway gene expression in COPD sub-phenotypes supports a role of mitochondria and of different types of leukocytes
Source: Sci Rep. 2021 Jun 18;11:12848. doi: 10.1038/s41598-021-91742-x (PMC8213687; doi:10.1038/s41598-021-91742-x)
Supplement: Supplementary file 6 — Supplementary Table S5. [file 41598_2021_91742_MOESM6_ESM.xlsx]

## Sheet: Tabelle1
Gprofiler biological process enrichment for E and A subphenotypes
#	signf	p-value	T	Q	Q&T	Q&T/Q	Q&T/T	term ID	t type	t group	t name	t depth	Q&T list
controls versus cases
male
1	!	0.00436	1448	32	10	0.312	0.007	GO:0006952	BP	89	defense response	1	LTF,IRAK3,PTGFR,SAA2,SCGB1A1,IL8,FOS,TPSAB1,SAA1,DPP4
1	!	0.00924	516	32	6	0.188	0.012	GO:0009617	BP	123	response to bacterium	1	LTF,IRAK3,PTGFR,SCGB1A1,IL8,FOS
female
1	!	0.000618	870	66	13	0.197	0.015	GO:0033993	BP	18	response to lipid	2	LTF,TNC,LMO3,MAOB,IRAK3,WNT5B,PTGFR,ANXA3,SLIT2,SCGB1A1,AKR1C2,IL8,S100A14
1	!	0.0307	516	66	8	0.121	0.016	GO:0009617	BP	18	response to bacterium	1	LTF,MAOB,IRAK3,PTGFR,ANXA3,SCGB1A1,IL8,S100A14
controls versus E and A sub-phenotypes
male
common to E Eex and A Aex
1	!	0.0183	3592	79	27	0.342	0.008	GO:0048583	BP	8	regulation of response to stimulus	1	LTF,BIRC3,LCP2,IRAK3,ITGA6,FOLR1,WNT5B,RGS2,CXCR4,IDO1,IER3,FGFBP1,TLR2,THBS1,FCGR2A,SCGB1A1,GBP5,SLA,S100A9,NKX3-1,SCARA3,IL8,SAA1,PROS1,SOCS3,IRS2,S100A14
1	!	0.00107	1272	79	16	0.203	0.013	GO:0080134	BP	8	regulation of response to stress	2	LTF,BIRC3,IRAK3,IDO1,IER3,TLR2,THBS1,SCGB1A1,GBP5,S100A9,NKX3-1,SCARA3,SAA1,PROS1,SOCS3,S100A14
E Eex
1	!	0.0147	3579	45	18	0.4	0.005	GO:0006950	BP	72	response to stress	1	TIMP1,CSF3R,ITGAX,S100A8,LCN2,GBP2,MNDA,CXCL1,PTAFR,IFITM2,MT-CO2,MT-ND5,MT-CO1,MT-ND3,MT-ND1,MT-ATP6,IGHA1,HBB
1	!	3.57e-08	93	45	7	0.156	0.075	GO:0042775	BP	52	mitochondrial ATP synthesis coupled electron transport	3	MT-CO2,MT-ND2,MT-ND5,MT-CO1,MT-ND3,MT-ND1,MT-CO3
1	!	0.03	1448	45	10	0.222	0.007	GO:0006952	BP	72	defense response	2	CSF3R,ITGAX,S100A8,LCN2,GBP2,MNDA,CXCL1,PTAFR,IFITM2,IGHA1
													CSF3R is the receptor for granulocyte colony stimulating factor that is expressed by neutrophils, Demetri, Griffin Blood, 78, 2791, 1991
													MNDA is a Myeloid cell nuclear differentiation antigen expressed by neutrophils and involved in apoptosis Briggs, Cancer Res 66: 4645, 2006
													CXCL1 acts on neutrophil CXCR2 receptor (Kobayashi, Front Biosci, 13: 2400, 2008)
													ITGAX CD11c
													GBP2 IFN induced
													PTAFR
													IFITM2
													S100 A8 produced by macrophages and neutrophils is chemotactic for neutrophils, Ryckman J Immunol 170, 3233, 2003
													LCN2 induced by cigarette smoke (Plosone 9:e92498,2014), is a typcial neutrophil product (Genomics. 45 (1): 17–23, 1997)
A Aex
1	!	0.0187	1272	71	14	0.197	0.011	GO:0080134	BP	12	regulation of response to stress	1	CX3CL1,CD44,SERPINB3,HSPB1,F3,SPP1,NEK6,CLU,CD36,KLF4,PIK3AP1,MGMT,CD55,SERPINB2
													CD36 is a scavenger receptor expressed by macrophages and platelets (Greenwalt, Blood 80:1105,1992)
													F3 (tissue factor) is expressed by endothelial cells, subendothelial fibroblasts,smooth muscle cells, macrophages , bronchial epithelium (Mitchel, Am J Respir Cell Mol Biol. 2016 Apr;54:524)
													KFL4 belongs to a family of transcription factors that control macrophages and T cells (Cao, Blood 2010 116:4404-4414), also reported for bronchial epithelial cells (Zahlten, AJRCMB, 53:544, 2015)
													SERPINB2 also PAI-2, MONOCYTE-DERIVED PLASMINOGEN ACTIVATOR INHIBITOR
													CX3CL1 decreased in A
													HSPB1 decreased in A
													CD44 adhesion molecule widely spred
													SERPINB3 widely expressed proteinase inhibitor
													SPP1 secreted phosphoprotein1, osteopontin associated with neutrophils and emphysema(Chest, 146, 951, 2014), chemotactic for macrophages (Cell. Biochem. 114: 1194–1202, 2013)
													NEK6 kinase, induced by cigarette smoke (Plosone 9:e92498,2014)
													CLU decreased in A
													PIK3AP1 linke to B cells and innate immunity i.e. toll-like receptor signaling in macrophages(PNAS 109, 273, 2012)
													MGMT decreased in A
													CD55 expressed by many leukocytes and RBCs
female
common to A Eex and A Aex
1	!	0.00306	1208	36	10	0.278	0.008	GO:0016477	BP	46	cell migration	4	SRPX2,WNT5B,DPYSL3,TNS3,CYP1B1,ANXA3,SLIT2,S100P,S100A14,DPP4
E Eex
1	!	0.00599	1377	61	14	0.23	0.01	GO:0042981	BP	43	regulation of apoptotic process	3	LTF,BIRC3,CD44,SGK1,CLU,PTGFR,PRDX5,MICAL1,KLF4,IGFBP3,GSN,TSC22D3,HCAR2,SERPINB2
1	!	0.0368	1448	61	13	0.213	0.009	GO:0006952	BP	138	defense response	1	LTF,BIRC3,CD44,CLU,PTGFR,PRDX5,KLF4,ITGAX,SUSD4,SCGB1A1,TPSAB1,PROS1,HIST1H2BK
A Aex
no significant enrichment covering 3 genes or more
