# Supplementary material for: Gender specific airway gene expression in COPD sub-phenotypes supports a role of mitochondria and of different types of leukocytes
Source: Sci Rep. 2021 Jun 18;11:12848. doi: 10.1038/s41598-021-91742-x (PMC8213687; doi:10.1038/s41598-021-91742-x)
Supplement: Supplementary file 7 — Supplementary Table S6. [file 41598_2021_91742_MOESM7_ESM.xlsx]

## Sheet: MT_median
96 genes coding for mitochondrial proteins
	genes encoded in the mitochondrium
ctl vs Eex median
gene name	ensembl ID	cpm_ctl	cpm_case	ratio	FDR
MT-ND1	ENSG00000198888.2	8087.88	13676.8	1.69103	0.00835882		12 of the 13 mitochondrium encoded genes (yellow) are among the 18 top differential genes. The remaining 6 of these18 included 3 pseudogenes and 3 nuclear encoded genes. The latter 3 showed a very low expression level of less than 100 cpm while most the mitochondrium encode genes were beyond 10 000 cpm. The highest FDR was seen for NDUFV2 but the fold increase ratio was only 1.14 for this gene wi…
MT-ATP6	ENSG00000198899.2	11668.7	18051.8	1.54703	0.0224727
MT-CO3	ENSG00000198938.2	11413.9	17142.9	1.50194	0.0369665
MT-ND5	ENSG00000198786.2	11717.5	19063.5	1.62692	0.0396588
NDUFV2	ENSG00000178127.8	68.1184	77.7137	1.14086	0.0406232
MT-CO2	ENSG00000198712.1	9318.08	14155.3	1.51912	0.0433533
MT-CO1	ENSG00000198804.2	30028.5	46268.6	1.54082	0.0457964
MT-CYB	ENSG00000198727.2	12356.4	18165.4	1.47012	0.0540393
MTND2P28	ENSG00000225630.1	1020.41	1515.3	1.485	0.0573707
MTND6P4	ENSG00000249119.1	6.62985	11.4681	1.72977	0.0594612
MT-ND2	ENSG00000198763.3	11344.5	16965.7	1.4955	0.0609749
MT-ATP8	ENSG00000228253.1	1317.59	2079.5	1.57827	0.0684723
MT-ND6	ENSG00000198695.2	4697.55	7318.26	1.55789	0.0698264
COX6B2	ENSG00000160471.6	0.766876	1.59328	2.07762	0.0847152
MT-ND4	ENSG00000198886.2	17225.2	26005.3	1.50973	0.0870902
COX6C	ENSG00000164919.4	80.7303	93.0939	1.15315	0.0895146
MTND1P23	ENSG00000225972.1	54.8403	94.6221	1.72541	0.0935429
MT-ND3	ENSG00000198840.2	3806.29	5421.25	1.42429	0.0978176
NDUFS2	ENSG00000158864.8	69.7443	76.9505	1.10332	0.101518
COX7B	ENSG00000131174.4	77.4243	89.4007	1.15468	0.127453
NDUFS3	ENSG00000213619.4	67.8972	78.6191	1.15791	0.142297
COX6B1	ENSG00000126267.4	131.45	150.657	1.14612	0.167766
MTND4P12	ENSG00000247627.2	19.4088	26.5298	1.36689	0.17068
COX5A	ENSG00000178741.7	70.4783	80.0673	1.13605	0.177745
UQCRB	ENSG00000156467.5	121.489	137.421	1.13114	0.185117
NDUFA8	ENSG00000119421.5	48.3483	54.2341	1.12174	0.192928
COX7A2	ENSG00000112695.7	99.8928	113.77	1.13892	0.216619
NDUFB3	ENSG00000119013.4	43.4349	48.2129	1.11	0.232893
ATP5J2	ENSG00000241468.3	79.0867	86.5399	1.09424	0.254053
NDUFA6	ENSG00000184983.4	40.002	43.8	1.09494	0.2647
MT-ND4L	ENSG00000212907.2	1300.88	1650.66	1.26888	0.295341
NDUFB1	ENSG00000183648.3	45.2257	49.9612	1.10471	0.301101
NDUFC2	ENSG00000151366.8	60.6958	66.9689	1.10335	0.306459
NDUFB9	ENSG00000147684.3	85.629	93.714	1.09442	0.320026
NDUFA9	ENSG00000139180.5	52.2376	56.762	1.08661	0.325479
ATP5J	ENSG00000154723.8	59.2379	65.1522	1.09984	0.325479
UQCRH	ENSG00000173660.7	56.4154	62.5015	1.10788	0.32696
ATP5I	ENSG00000169020.5	68.8223	77.747	1.12968	0.333279
UQCRC1	ENSG00000010256.6	141.699	160.075	1.12968	0.347663
COX7A1	ENSG00000161281.6	0.753365	1.13311	1.50406	0.350741
NDUFB4	ENSG00000065518.7	53.9665	58.4297	1.0827	0.352836
ATP5G1	ENSG00000159199.8	34.0921	37.9548	1.1133	0.383554
NDUFA10	ENSG00000130414.7	75.6984	79.0981	1.04491	0.384328
MTND5P11	ENSG00000248923.1	4.6917	5.77767	1.23147	0.405077
NDUFAB1	ENSG00000004779.5	45.4236	48.9732	1.07814	0.418698
UQCRFS1	ENSG00000169021.4	66.9185	72.525	1.08378	0.42094
NDUFB10	ENSG00000140990.10	54.418	59.3963	1.09148	0.433846
UQCRQ	ENSG00000164405.6	68.3928	76.021	1.11154	0.445056
NDUFB6	ENSG00000165264.6	26.6657	28.4617	1.06735	0.452499
ATP5C1	ENSG00000165629.14	90.9644	96.0995	1.05645	0.507648
NDUFA1	ENSG00000125356.6	85.6214	90.5889	1.05802	0.519085
ATP5F1	ENSG00000116459.6	136.045	142.888	1.0503	0.530751
NDUFS6	ENSG00000145494.7	38.4028	42.5788	1.10874	0.544131
SDHC	ENSG00000143252.9	126.605	132.998	1.05049	0.569075
NDUFA2	ENSG00000131495.4	55.0497	58.9747	1.0713	0.583088
ATP5E	ENSG00000124172.5	176.055	186.423	1.05889	0.593447
ATP5L	ENSG00000167283.3	132.717	139.902	1.05414	0.612206
NDUFB5	ENSG00000136521.8	88.0962	93.1627	1.05751	0.613755
ATP5O	ENSG00000241837.2	108.525	114.653	1.05647	0.636293
ATP5B	ENSG00000110955.3	452.495	466.644	1.03127	0.687171
ATP5G2	ENSG00000135390.12	222.414	233.265	1.04878	0.692593
ATP5G3	ENSG00000154518.5	97.7102	101.848	1.04235	0.707135
COX4I1	ENSG00000131143.4	221.64	232.627	1.04957	0.717838
NDUFA5	ENSG00000128609.10	89.2583	94.3106	1.0566	0.71954
SDHA	ENSG00000073578.11	99.4878	103.075	1.03605	0.72588
NDUFA7	ENSG00000267855.1	32.1417	34.2859	1.06671	0.737263
NDUFA11	ENSG00000174886.8	41.2241	37.0289	0.898234	0.737408
COX6A1	ENSG00000111775.2	107.379	113.081	1.0531	0.739771
COX8A	ENSG00000176340.3	74.6856	79.4385	1.06364	0.786914
SDHB	ENSG00000117118.5	48.9046	49.5966	1.01415	0.804041
NDUFA4	ENSG00000189043.5	159.768	165.28	1.0345	0.82374
NDUFV1	ENSG00000167792.7	75.9209	78.8308	1.03833	0.835683
NDUFA12	ENSG00000184752.8	25.0552	25.6163	1.0224	0.846935
CYC1	ENSG00000179091.4	56.0051	57.6338	1.02908	0.851006
NDUFS5	ENSG00000168653.6	82.1854	86.0278	1.04675	0.852544
COX7C	ENSG00000127184.6	180.153	183.843	1.02048	0.868852
NDUFB2	ENSG00000090266.7	64.6329	65.7132	1.01671	0.874329
UQCR10	ENSG00000184076.10	71.4427	72.821	1.01929	0.893391
NDUFS7	ENSG00000115286.14	11.5877	10.6367	0.917935	0.895484
ATP5D	ENSG00000099624.3	16.8264	17.6844	1.05099	0.896821
NDUFB7	ENSG00000099795.2	38.0988	40.9834	1.07571	0.898996
NDUFB11	ENSG00000147123.10	52.1122	54.457	1.04499	0.901048
NDUFS8	ENSG00000110717.6	25.8028	27.1795	1.05336	0.901595
ATP5A1	ENSG00000152234.10	385.343	381.14	0.989094	0.907442
NDUFV3	ENSG00000160194.12	28.2076	27.425	0.972254	0.923607
COX5B	ENSG00000135940.2	50.0874	51.0679	1.01958	0.937434
UQCR11	ENSG00000127540.5	44.9257	46.8302	1.04239	0.938313
NDUFA13	ENSG00000186010.10	119.417	116.405	0.974782	0.938591
ATPIF1	ENSG00000130770.12	154.279	150.105	0.972948	0.938591
ATP5H	ENSG00000167863.7	88.4875	89.2734	1.00888	0.960981
UQCRC2	ENSG00000140740.6	130.028	131.047	1.00784	0.960981
NDUFA7	ENSG00000167774.2	2.46936	2.43976	0.988014	0.96692
NDUFS4	ENSG00000164258.7	29.3616	29.1635	0.993253	0.972657
NDUFC1	ENSG00000109390.7	34.3149	34.3468	1.00093	0.978775
NDUFA3	ENSG00000170906.9	39.0692	39.3919	1.00826	0.986478
NDUFS1	ENSG00000023228.8	57.1298	57.308	1.00312	1
